# Supplementary material for: LncRNA Foxo6os as a Novel “ Scaffold” Mediates MYBPC3 in Combating Pathological Cardiac Hypertrophy and Heart Failure
Source: Adv Sci (Weinh). 2025 Jun 23;12(34):e07365. doi: 10.1002/advs.202507365 (PMC12442697; doi:10.1002/advs.202507365)
Supplement: Supplementary file 7 — Supporting Table 7 [file ADVS-12-e07365-s004.xlsx]

## Sheet: Sheet1
TXID	GENEID	SYMBOL	Length	rho	z-score
>ENST00000456328.2	ENSG00000290825	DDX11L2	1657	0.0201709	0.808551
>ENST00000473358.1	ENSG00000243485	MIR1302-2HG	712	-0.0098431	-0.307169
>ENST00000469289.1	ENSG00000243485	MIR1302-2HG	535	0.00112805	0.100664
>ENST00000417324.1	ENSG00000237613	FAM138A	1187	0.0191279	0.76978
>ENST00000461467.1	ENSG00000237613	FAM138A	590	0.0140518	0.581084
>ENST00000642116.1	ENSG00000290826	ENSG00000290826	1414	-0.0240875	-0.836681
>ENST00000466430.5	ENSG00000238009	ENSG00000238009	2748	-0.01539	-0.513365
>ENST00000477740.5	ENSG00000238009	ENSG00000238009	491	-0.0728112	-2.6479
>ENST00000471248.1	ENSG00000238009	ENSG00000238009	629	0.0199822	0.801536
>ENST00000610542.1	ENSG00000238009	ENSG00000238009	723	-0.0638319	-2.31411
>ENST00000453576.2	ENSG00000238009	ENSG00000238009	336	-0.0439042	-1.57333
>ENST00000495576.1	ENSG00000239945	ENSG00000239945	1319	0.00973477	0.420605
>ENST00000493797.1	ENSG00000239906	ENSG00000239906	323	-0.00208466	-0.0187625
>ENST00000484859.1	ENSG00000241860	ENSG00000241860	4860	0.0181233	0.732433
>ENST00000490997.5	ENSG00000241860	ENSG00000241860	518	0.0387852	1.5005
>ENST00000466557.6	ENSG00000241860	ENSG00000241860	1301	0.030975	1.21017
>ENST00000662089.1	ENSG00000241860	ENSG00000241860	821	-0.00722226	-0.209744
>ENST00000491962.1	ENSG00000241860	ENSG00000241860	278	-0.0141114	-0.465837
>ENST00000655252.1	ENSG00000241860	ENSG00000241860	1229	0.012421	0.520461
>ENST00000496488.1	ENSG00000241599	ENSG00000241599	457	0.0118716	0.500037
>ENST00000669836.1	ENSG00000286448	ENSG00000286448	736	0.000566794	0.0798007
>ENST00000450983.1	ENSG00000236601	ENSG00000236601	607	0.0272537	1.07184
>ENST00000412666.1	ENSG00000236601	ENSG00000236601	426	0.0427345	1.64731
>ENST00000635159.1	ENSG00000236601	ENSG00000236601	994	0.013164	0.548079
>ENST00000431321.2	ENSG00000290385	ENSG00000290385	437	-0.0234661	-0.813583
>ENST00000453935.1	ENSG00000290385	ENSG00000290385	498	-0.0160417	-0.53759
>ENST00000440163.1	ENSG00000290385	ENSG00000290385	462	0.00351522	0.189404
>ENST00000455207.5	ENSG00000290385	ENSG00000290385	413	-0.0160308	-0.537187
>ENST00000455464.7	ENSG00000290385	ENSG00000290385	902	-0.0398551	-1.42282
>ENST00000601814.5	ENSG00000290385	ENSG00000290385	635	-0.0211485	-0.727429
>ENST00000431812.1	ENSG00000290385	ENSG00000290385	336	-0.0406155	-1.45108
>ENST00000419160.4	ENSG00000290385	ENSG00000290385	547	-0.00311091	-0.0569116
>ENST00000440038.7	ENSG00000290385	ENSG00000290385	793	0.0279265	1.09685
>ENST00000642074.1	ENSG00000290385	ENSG00000290385	574	0.0174683	0.708085
>ENST00000423728.6	ENSG00000290385	ENSG00000290385	838	0.021338	0.851934
>ENST00000616311.5	ENSG00000290385	ENSG00000290385	728	0.0170062	0.690907
>ENST00000599771.6	ENSG00000290385	ENSG00000290385	457	0.0183863	0.742212
>ENST00000641845.1	ENSG00000290385	ENSG00000290385	571	0.00862587	0.379383
>ENST00000641916.1	ENSG00000290385	ENSG00000290385	622	0.0321269	1.25299
>ENST00000601486.5	ENSG00000290385	ENSG00000290385	696	0.0342639	1.33243
>ENST00000641579.1	ENSG00000290385	ENSG00000290385	545	0.0231678	0.919954
>ENST00000616947.2	ENSG00000290385	ENSG00000290385	603	0.0253594	1.00143
>ENST00000432964.1	ENSG00000290385	ENSG00000290385	575	0.0196347	0.788617
>ENST00000608420.1	ENSG00000290385	ENSG00000290385	438	0.0508591	1.94933
>ENST00000641303.1	ENSG00000290385	ENSG00000290385	384	0.0231827	0.92051
>ENST00000641063.1	ENSG00000290385	ENSG00000290385	473	0.0138454	0.573411
>ENST00000641049.1	ENSG00000290385	ENSG00000290385	519	0.0247908	0.980289
>ENST00000642124.1	ENSG00000290385	ENSG00000290385	456	0.0297145	1.16332
>ENST00000423796.1	ENSG00000235146	ENSG00000235146	607	0.0218835	0.872213
>ENST00000450696.1	ENSG00000235146	ENSG00000235146	402	0.0351113	1.36394
>ENST00000506640.3	ENSG00000291215	ENSG00000291215	6469	0.0325722	1.26955
>ENST00000692781.2	ENSG00000291215	ENSG00000291215	937	0.00182756	0.126668
>ENST00000422528.1	ENSG00000229905	ENSG00000229905	456	-0.00510766	-0.131137
>ENST00000655765.1	ENSG00000237491	LINC01409	1869	0.00794512	0.354077
>ENST00000412115.2	ENSG00000237491	LINC01409	1358	0.0119804	0.504083
>ENST00000670700.1	ENSG00000237491	LINC01409	1378	0.0159215	0.650587
>ENST00000429505.6	ENSG00000237491	LINC01409	1201	0.0155771	0.637784
>ENST00000657896.1	ENSG00000237491	LINC01409	1185	0.0106971	0.456378
>ENST00000434264.6	ENSG00000237491	LINC01409	844	-0.0350742	-1.24509
>ENST00000457084.1	ENSG00000237491	LINC01409	566	-0.033631	-1.19144
>ENST00000658648.1	ENSG00000237491	LINC01409	1214	0.0108686	0.462752
>ENST00000656571.1	ENSG00000237491	LINC01409	1167	0.00838434	0.370405
>ENST00000665867.1	ENSG00000237491	LINC01409	1078	-0.0191288	-0.652349
>ENST00000669749.1	ENSG00000237491	LINC01409	1085	0.00504824	0.246391
>ENST00000666217.1	ENSG00000237491	LINC01409	1176	0.00810289	0.359942
>ENST00000665719.1	ENSG00000237491	LINC01409	1291	0.00953871	0.413316
>ENST00000651411.1	ENSG00000237491	LINC01409	1146	0.0191034	0.768866
>ENST00000589899.5	ENSG00000237491	LINC01409	809	-0.0311308	-1.0985
>ENST00000609830.1	ENSG00000237491	LINC01409	669	-0.0183932	-0.625005
>ENST00000443772.2	ENSG00000237491	LINC01409	1775	0.0150257	0.617285
>ENST00000585826.1	ENSG00000237491	LINC01409	390	-0.0454313	-1.6301
>ENST00000592547.1	ENSG00000237491	LINC01409	608	-0.0373392	-1.32929
>ENST00000586928.5	ENSG00000237491	LINC01409	598	-0.00850792	-0.257536
>ENST00000585745.5	ENSG00000237491	LINC01409	168	-0.015701	-0.524925
>ENST00000585768.5	ENSG00000237491	LINC01409	394	0.0196346	0.788614
>ENST00000590848.5	ENSG00000237491	LINC01409	726	0.0394467	1.52509
>ENST00000591440.5	ENSG00000237491	LINC01409	780	0.0505945	1.9395
>ENST00000587530.5	ENSG00000237491	LINC01409	1024	0.0300953	1.17747
>ENST00000593022.5	ENSG00000237491	LINC01409	693	0.0251135	0.992283
>ENST00000589531.5	ENSG00000237491	LINC01409	714	0.0386854	1.4968
>ENST00000588951.5	ENSG00000237491	LINC01409	607	0.0193906	0.779543
>ENST00000586288.1	ENSG00000237491	LINC01409	1040	0.0366345	1.42056
>ENST00000591702.1	ENSG00000237491	LINC01409	1873	-0.029861	-1.0513
>ENST00000655384.1	ENSG00000237491	LINC01409	2192	0.0229975	0.913624
>ENST00000667728.1	ENSG00000237491	LINC01409	2949	0.0145226	0.598586
>ENST00000447500.4	ENSG00000290784	ENSG00000290784	872	-0.00306822	-0.0553248
>ENST00000326734.2	ENSG00000177757	FAM87B	1947	-0.00907066	-0.278455
>ENST00000473798.2	ENSG00000225880	LINC00115	3312	-0.00237255	-0.0294644
>ENST00000624927.3	ENSG00000228794	LINC01128	677	-0.0167802	-0.565043
>ENST00000623808.4	ENSG00000228794	LINC01128	1603	0.0135909	0.56395
>ENST00000685334.1	ENSG00000228794	LINC01128	1346	0.0131142	0.546231
>ENST00000445118.7	ENSG00000228794	LINC01128	6616	0.058424	2.23055
>ENST00000669922.1	ENSG00000228794	LINC01128	5441	0.00106717	0.0984013
>ENST00000670780.1	ENSG00000228794	LINC01128	8389	0.0199049	0.798662
>ENST00000610067.7	ENSG00000228794	LINC01128	2065	0.0428491	1.65157
>ENST00000688309.1	ENSG00000228794	LINC01128	3094	0.0349166	1.3567
>ENST00000659124.2	ENSG00000228794	LINC01128	5333	0.0402996	1.5568
>ENST00000667414.1	ENSG00000228794	LINC01128	1752	0.00606476	0.284178
>ENST00000658846.2	ENSG00000228794	LINC01128	2257	0.011376	0.481615
>ENST00000666741.2	ENSG00000228794	LINC01128	5486	0.0317153	1.23769
>ENST00000688008.2	ENSG00000228794	LINC01128	1856	0.0220509	0.878434
>ENST00000685764.2	ENSG00000228794	LINC01128	3703	0.03025	1.18322
>ENST00000685879.2	ENSG00000228794	LINC01128	529	0.0124451	0.521358
>ENST00000623070.5	ENSG00000228794	LINC01128	1421	0.0178368	0.721785
>ENST00000608189.6	ENSG00000228794	LINC01128	1660	0.00592055	0.278818
>ENST00000448975.6	ENSG00000228794	LINC01128	633	0.0228093	0.906628
>ENST00000449005.7	ENSG00000228794	LINC01128	1553	0.0197901	0.794393
>ENST00000686238.1	ENSG00000228794	LINC01128	1949	0.010318	0.442285
>ENST00000661237.3	ENSG00000228794	LINC01128	1859	0.019475	0.78268
>ENST00000685566.1	ENSG00000228794	LINC01128	1401	0.0105506	0.450933
>ENST00000441765.6	ENSG00000228794	LINC01128	911	-0.00228673	-0.0262743
>ENST00000416570.6	ENSG00000228794	LINC01128	2381	0.0146588	0.603647
>ENST00000701598.1	ENSG00000228794	LINC01128	1248	-0.00316611	-0.0589635
>ENST00000609139.7	ENSG00000228794	LINC01128	1376	0.0105874	0.452299
>ENST00000609009.6	ENSG00000228794	LINC01128	1932	0.0163338	0.665913
>ENST00000701768.1	ENSG00000228794	LINC01128	3097	0.0317518	1.23905
>ENST00000657837.1	ENSG00000228794	LINC01128	2933	0.0332518	1.29481
>ENST00000691316.1	ENSG00000228794	LINC01128	3092	0.0333002	1.29661
>ENST00000692194.1	ENSG00000228794	LINC01128	1563	0.0151529	0.622013
>ENST00000702273.1	ENSG00000228794	LINC01128	1432	0.0151318	0.621229
>ENST00000702098.1	ENSG00000228794	LINC01128	1601	0.0116141	0.490465
>ENST00000702557.1	ENSG00000228794	LINC01128	1460	0.0175858	0.712455
>ENST00000668541.1	ENSG00000228794	LINC01128	987	0.00385947	0.2022
>ENST00000702847.1	ENSG00000228794	LINC01128	1651	0.014673	0.604176
>ENST00000691234.2	ENSG00000228794	LINC01128	3097	0.03595	1.39511
>ENST00000657175.1	ENSG00000228794	LINC01128	1558	0.0181588	0.733753
>ENST00000660797.1	ENSG00000228794	LINC01128	1215	0.00323627	0.179034
>ENST00000622921.1	ENSG00000228794	LINC01128	724	0.0154579	0.633352
>ENST00000670824.1	ENSG00000228794	LINC01128	2495	-0.0248453	-0.86485
>ENST00000415295.1	ENSG00000228794	LINC01128	894	-0.00420029	-0.0974074
>ENST00000688420.1	ENSG00000228794	LINC01128	1200	-0.00330481	-0.0641197
>ENST00000425657.1	ENSG00000228794	LINC01128	845	0.0143429	0.591903
>ENST00000671208.1	ENSG00000288531	ENSG00000288531	2509	0.0399816	1.54498
>ENST00000661463.1	ENSG00000288531	ENSG00000288531	2070	0.010226	0.438866
>ENST00000446136.1	ENSG00000230368	FAM41C	1807	-0.00958268	-0.297489
>ENST00000432963.1	ENSG00000230368	FAM41C	504	-0.0319464	-1.12882
>ENST00000427857.1	ENSG00000230368	FAM41C	446	-0.0301717	-1.06285
>ENST00000607769.1	ENSG00000272438	ENSG00000272438	351	-0.00222776	-0.0240821
>ENST00000448179.1	ENSG00000230699	ENSG00000230699	3043	0.0771206	2.92556
>ENST00000398216.2	ENSG00000241180	ENSG00000241180	443	0.0378366	1.46524
>ENST00000609207.1	ENSG00000223764	LINC02593	4152	0.0669611	2.5479
>ENST00000417705.1	ENSG00000223764	LINC02593	1389	0.0400746	1.54843
>ENST00000432961.1	ENSG00000223764	LINC02593	630	0.00469739	0.233349
>ENST00000606034.1	ENSG00000272512	ENSG00000272512	2086	0.0216714	0.86433
>ENST00000458555.1	ENSG00000224969	ENSG00000224969	471	-0.013889	-0.457567
>ENST00000418300.1	ENSG00000242590	ENSG00000242590	402	0.0571316	2.1825
>ENST00000688131.1	ENSG00000291156	ENSG00000291156	1152	0.012824	0.535442
>ENST00000456409.6	ENSG00000291156	ENSG00000291156	957	-0.00161309	-0.0012328
>ENST00000702922.1	ENSG00000291156	ENSG00000291156	634	0.00922788	0.401762
>ENST00000692821.2	ENSG00000291156	ENSG00000291156	822	-0.00463003	-0.113383
>ENST00000394517.7	ENSG00000291156	ENSG00000291156	1043	0.00701796	0.319612
>ENST00000427998.6	ENSG00000291156	ENSG00000291156	982	-0.00433536	-0.102429
>ENST00000685011.1	ENSG00000291156	ENSG00000291156	1288	0.00652913	0.30144
>ENST00000692266.1	ENSG00000291156	ENSG00000291156	839	-0.00905904	-0.278023
>ENST00000433695.1	ENSG00000291156	ENSG00000291156	540	-0.0115569	-0.370879
>ENST00000451054.1	ENSG00000291156	ENSG00000291156	565	0.00274416	0.160741
>ENST00000442292.2	ENSG00000273443	ENSG00000273443	829	0.00936192	0.406744
>ENST00000648183.1	ENSG00000285812	ENSG00000285812	1095	0.0132742	0.552178
>ENST00000416774.1	ENSG00000223823	LINC01342	1620	0.0304409	1.19032
>ENST00000606993.1	ENSG00000272141	ENSG00000272141	987	0.0499259	1.91464
>ENST00000379317.1	ENSG00000205231	TTLL10-AS1	3532	0.0273841	1.07669
>ENST00000565563.1	ENSG00000260179	ENSG00000260179	1558	0.0169022	0.687043
>ENST00000434139.1	ENSG00000230415	LINC01786	268	0.0110091	0.467974
>ENST00000453732.1	ENSG00000230415	LINC01786	389	0.00625755	0.291345
>ENST00000444968.1	ENSG00000240731	ENSG00000240731	386	0.01226	0.514477
>ENST00000444362.3	ENSG00000224870	MRPL20-AS1	1759	0.045817	1.7619
>ENST00000448629.8	ENSG00000224870	MRPL20-AS1	1763	0.0463356	1.78118
>ENST00000572242.2	ENSG00000224870	MRPL20-AS1	2529	0.0354792	1.37761
>ENST00000659048.2	ENSG00000224870	MRPL20-AS1	2227	0.0406842	1.5711
>ENST00000685968.1	ENSG00000224870	MRPL20-AS1	2170	0.0363101	1.4085
>ENST00000418833.2	ENSG00000224870	MRPL20-AS1	2196	0.0437715	1.68586
>ENST00000689419.2	ENSG00000224870	MRPL20-AS1	1675	0.0445779	1.71584
>ENST00000690954.1	ENSG00000224870	MRPL20-AS1	1673	0.0435284	1.67683
>ENST00000576232.2	ENSG00000224870	MRPL20-AS1	2006	0.0432137	1.66513
>ENST00000570344.1	ENSG00000224870	MRPL20-AS1	515	0.0140262	0.58013
>ENST00000702056.1	ENSG00000224870	MRPL20-AS1	1836	0.0351681	1.36604
>ENST00000447725.2	ENSG00000224870	MRPL20-AS1	1843	0.0416593	1.60734
>ENST00000702620.1	ENSG00000224870	MRPL20-AS1	1868	0.0445468	1.71468
>ENST00000453521.1	ENSG00000224870	MRPL20-AS1	858	0.0171392	0.695851
>ENST00000607307.1	ENSG00000272455	MRPL20-DT	1523	0.0195163	0.784218
>ENST00000428932.1	ENSG00000225905	ANKRD65-AS1	543	0.000142914	0.0640437
>ENST00000430109.1	ENSG00000225285	LINC01770	510	0.0506392	1.94116
>ENST00000434150.1	ENSG00000225285	LINC01770	444	0.0149611	0.614883
>ENST00000454562.1	ENSG00000225285	LINC01770	424	0.0459762	1.76782
>ENST00000417917.1	ENSG00000225285	LINC01770	634	0.0607794	2.3181
>ENST00000641974.1	ENSG00000290916	ENSG00000290916	660	0.011012	0.468082
>ENST00000692936.1	ENSG00000290916	ENSG00000290916	328	0.00859922	0.378393
>ENST00000647566.1	ENSG00000215014	ENSG00000215014	841	-0.0147368	-0.489083
>ENST00000366221.3	ENSG00000215014	ENSG00000215014	2101	-0.00296671	-0.0515513
>ENST00000658591.1	ENSG00000286989	ENSG00000286989	1830	0.0257908	1.01746
>ENST00000607222.1	ENSG00000272106	ENSG00000272106	2038	0.0263196	1.03712
>ENST00000607013.1	ENSG00000272004	ENSG00000272004	400	0.0428152	1.65031
>ENST00000598846.1	ENSG00000268575	ENSG00000268575	5079	-0.0226661	-0.783843
>ENST00000647043.1	ENSG00000290854	ENSG00000290854	2078	0.0380075	1.4716
>ENST00000475229.2	ENSG00000290854	ENSG00000290854	1259	0.0192554	0.774516
>ENST00000246421.4	ENSG00000290854	ENSG00000290854	1430	0.00971834	0.419994
>ENST00000689170.1	ENSG00000231050	GNB1-DT	988	0.0114456	0.484201
>ENST00000686550.1	ENSG00000231050	GNB1-DT	836	-0.0015194	0.00224998
>ENST00000685593.1	ENSG00000231050	GNB1-DT	494	0.0205874	0.824031
>ENST00000702668.1	ENSG00000231050	GNB1-DT	1018	0.0146646	0.603862
>ENST00000412228.1	ENSG00000231050	GNB1-DT	906	0.0014114	0.111197
>ENST00000443930.1	ENSG00000233542	ENSG00000233542	1954	0.0206018	0.824568
>ENST00000659674.1	ENSG00000233542	ENSG00000233542	977	0.00593186	0.279238
>ENST00000445600.1	ENSG00000226969	PRKCZ-DT	320	-0.0231511	-0.801871
>ENST00000449154.1	ENSG00000226969	PRKCZ-DT	437	-0.00953546	-0.295734
>ENST00000606533.1	ENSG00000271806	ENSG00000271806	4196	0.0307991	1.20364
>ENST00000333854.2	ENSG00000182873	PRKCZ-AS1	1253	0.0039571	0.20583
>ENST00000444529.1	ENSG00000182873	PRKCZ-AS1	622	0.0335731	1.30675
>ENST00000442483.2	ENSG00000234396	ENSG00000234396	326	0.0205035	0.820915
>ENST00000659232.1	ENSG00000287356	ENSG00000287356	4032	0.0517951	1.98412
>ENST00000661319.1	ENSG00000287356	ENSG00000287356	5675	0.0626883	2.38906
>ENST00000607720.1	ENSG00000272161	ENSG00000272161	493	0.0118598	0.499599
>ENST00000607858.1	ENSG00000272420	ENSG00000272420	568	-0.0231252	-0.800908
>ENST00000424657.1	ENSG00000224387	ENSG00000224387	455	0.0149623	0.614927
>ENST00000442305.1	ENSG00000229393	ENSG00000229393	514	0.00187543	0.128447
>ENST00000644246.1	ENSG00000272449	ENSG00000272449	1531	0.0243692	0.964614
>ENST00000606645.3	ENSG00000272449	ENSG00000272449	1122	0.0236151	0.936584
>ENST00000449660.5	ENSG00000238164	TNFRSF14-AS1	1629	0.0291621	1.14278
>ENST00000443892.2	ENSG00000238164	TNFRSF14-AS1	500	0.00532183	0.256561
>ENST00000416860.3	ENSG00000238164	TNFRSF14-AS1	3542	0.0425738	1.64134
>ENST00000448624.2	ENSG00000238164	TNFRSF14-AS1	808	0.00720065	0.326403
>ENST00000432521.2	ENSG00000238164	TNFRSF14-AS1	3608	0.0641344	2.44282
>ENST00000452793.1	ENSG00000238164	TNFRSF14-AS1	569	0.016392	0.668076
>ENST00000456687.3	ENSG00000225931	ENSG00000225931	1297	0.0267797	1.05422
>ENST00000424215.1	ENSG00000228037	ENSG00000228037	626	-0.00343974	-0.0691354
>ENST00000686752.2	ENSG00000289610	ENSG00000289610	451	-0.0231441	-0.801612
>ENST00000427302.1	ENSG00000237058	MMEL1-AS1	373	0.010876	0.463026
>ENST00000648684.1	ENSG00000285945	ENSG00000285945	593	0.0210972	0.842983
>ENST00000638002.1	ENSG00000283259	ENSG00000283259	1565	0.0256647	1.01277
>ENST00000457440.1	ENSG00000233234	ENSG00000233234	607	0.0422622	1.62976
>ENST00000664694.1	ENSG00000287396	ENSG00000287396	663	-0.0289163	-1.01618
>ENST00000429389.1	ENSG00000231630	ENSG00000231630	429	0.0529697	2.02779
>ENST00000641229.1	ENSG00000284745	ENSG00000284745	1509	0.0442308	1.70294
>ENST00000642073.1	ENSG00000284745	ENSG00000284745	1142	0.0122257	0.513201
>ENST00000687743.1	ENSG00000177133	PRDM16-DT	733	0.0070592	0.321145
>ENST00000606861.1	ENSG00000177133	PRDM16-DT	2917	0.0605422	2.30928
>ENST00000321399.7	ENSG00000177133	PRDM16-DT	2226	0.00955393	0.413882
>ENST00000413472.5	ENSG00000177133	PRDM16-DT	561	0.0026667	0.157861
>ENST00000453118.5	ENSG00000177133	PRDM16-DT	1697	0.0293445	1.14956
>ENST00000445317.1	ENSG00000177133	PRDM16-DT	4247	0.015934	0.651051
>ENST00000667159.1	ENSG00000177133	PRDM16-DT	1275	0.0554471	2.11988
>ENST00000670730.1	ENSG00000177133	PRDM16-DT	2282	0.0276119	1.08516
>ENST00000415573.1	ENSG00000177133	PRDM16-DT	280	-0.0371174	-1.32104
>ENST00000321336.1	ENSG00000177133	PRDM16-DT	664	0.00139331	0.110525
>ENST00000702683.1	ENSG00000177133	PRDM16-DT	440	-0.0238005	-0.826011
>ENST00000440516.1	ENSG00000226286	ENSG00000226286	469	0.012551	0.525295
>ENST00000624175.1	ENSG00000279839	ENSG00000279839	2677	0.0253277	1.00024
>ENST00000607061.1	ENSG00000272235	ENSG00000272235	3461	0.0482373	1.85187
>ENST00000669140.1	ENSG00000287828	ENSG00000287828	728	-0.00972229	-0.302679
>ENST00000665088.1	ENSG00000286518	ENSG00000286518	2784	0.0121801	0.511507
>ENST00000606489.1	ENSG00000272088	ENSG00000272088	382	-0.0100456	-0.314696
>ENST00000688510.1	ENSG00000238260	ENSG00000238260	1340	0.00810789	0.360128
>ENST00000687047.2	ENSG00000238260	ENSG00000238260	1930	0.00544964	0.261312
>ENST00000702520.1	ENSG00000238260	ENSG00000238260	1132	-0.00603484	-0.165604
>ENST00000435049.2	ENSG00000238260	ENSG00000238260	989	0.0035295	0.189934
>ENST00000687651.1	ENSG00000238260	ENSG00000238260	1175	0.00151703	0.115124
>ENST00000702864.1	ENSG00000238260	ENSG00000238260	1138	-0.00302822	-0.0538378
>ENST00000691868.1	ENSG00000238260	ENSG00000238260	893	0.0128564	0.536647
>ENST00000443034.1	ENSG00000227589	TP73-AS3	754	-0.0224524	-0.7759
>ENST00000416554.1	ENSG00000235131	TP73-AS2	351	-0.00488827	-0.122982
>ENST00000607459.1	ENSG00000272153	ENSG00000272153	531	0.0190751	0.767814
>ENST00000667408.2	ENSG00000236423	LINC01134	545	0.010376	0.444443
>ENST00000413332.6	ENSG00000236423	LINC01134	1157	0.0418494	1.61441
>ENST00000686089.2	ENSG00000236423	LINC01134	867	0.0106778	0.455661
>ENST00000442673.2	ENSG00000236423	LINC01134	3060	0.0406801	1.57094
>ENST00000439488.1	ENSG00000236423	LINC01134	1940	0.0412683	1.59281
>ENST00000693306.1	ENSG00000236423	LINC01134	1156	0.0365685	1.4181
>ENST00000456897.6	ENSG00000233304	LINC01346	1203	0.00330009	0.181406
>ENST00000635619.1	ENSG00000233304	LINC01346	559	0.0406712	1.57062
>ENST00000412674.1	ENSG00000233304	LINC01346	3242	0.0430084	1.65749
>ENST00000664502.1	ENSG00000233304	LINC01346	1406	0.00686273	0.313841
>ENST00000635247.1	ENSG00000226374	LINC01345	1646	0.0301875	1.1809
>ENST00000635127.1	ENSG00000226374	LINC01345	1402	0.0365909	1.41893
>ENST00000425194.2	ENSG00000226374	LINC01345	986	-0.00980077	-0.305596
>ENST00000671015.1	ENSG00000226374	LINC01345	1253	-0.00261428	-0.0384503
>ENST00000642026.2	ENSG00000284668	LINC02780	758	0.000104016	0.0625977
>ENST00000641562.1	ENSG00000284668	LINC02780	540	0.0373611	1.44757
>ENST00000641078.1	ENSG00000284668	LINC02780	1258	0.00633448	0.294205
>ENST00000642139.1	ENSG00000284703	ENSG00000284703	4817	0.0398711	1.54087
>ENST00000635002.1	ENSG00000235054	LINC01777	1392	0.0230103	0.914102
>ENST00000635312.2	ENSG00000235054	LINC01777	1509	0.033857	1.31731
>ENST00000669931.1	ENSG00000235054	LINC01777	1803	0.026466	1.04256
>ENST00000423197.2	ENSG00000235054	LINC01777	2077	0.0196009	0.787363
>ENST00000665284.1	ENSG00000235054	LINC01777	853	0.000421219	0.0743892
>ENST00000663417.1	ENSG00000235054	LINC01777	984	0.0052382	0.253452
>ENST00000670434.1	ENSG00000235054	LINC01777	1125	-0.00920031	-0.283275
>ENST00000668086.1	ENSG00000235054	LINC01777	1605	0.0102122	0.438354
>ENST00000633821.2	ENSG00000235054	LINC01777	686	0.0172864	0.701323
>ENST00000671656.1	ENSG00000235054	LINC01777	769	0.00651951	0.301083
>ENST00000659315.1	ENSG00000235054	LINC01777	1590	0.0380361	1.47266
>ENST00000667352.1	ENSG00000235054	LINC01777	1278	0.0468464	1.80017
>ENST00000635642.1	ENSG00000235054	LINC01777	1347	0.0439149	1.69119
>ENST00000641472.1	ENSG00000284694	ENSG00000284694	3402	0.0361708	1.40332
>ENST00000438791.2	ENSG00000227169	ENSG00000227169	356	0.00388612	0.203191
>ENST00000634256.1	ENSG00000232596	LINC01646	1107	0.0289014	1.13309
>ENST00000667354.1	ENSG00000232596	LINC01646	713	0.0254568	1.00504
>ENST00000666685.1	ENSG00000232596	LINC01646	1096	0.0298953	1.17004
>ENST00000635556.1	ENSG00000232596	LINC01646	914	0.0281546	1.10533
>ENST00000659083.1	ENSG00000232596	LINC01646	1213	0.013924	0.576332
>ENST00000659059.1	ENSG00000232596	LINC01646	1205	0.0313819	1.2253
>ENST00000661628.1	ENSG00000232596	LINC01646	1531	0.00938253	0.407511
>ENST00000420522.1	ENSG00000232596	LINC01646	682	0.0083726	0.369968
>ENST00000658045.1	ENSG00000287586	ENSG00000287586	3030	0.0496993	1.90622
>ENST00000661891.1	ENSG00000287586	ENSG00000287586	2954	0.0594362	2.26817
>ENST00000641254.1	ENSG00000284739	ENSG00000284739	464	0.0199272	0.799489
>ENST00000641403.1	ENSG00000284674	LINC02781	1580	0.0231524	0.919383
>ENST00000443270.1	ENSG00000231510	LINC02782	449	0.000709725	0.0851139
>ENST00000641871.1	ENSG00000284616	ENSG00000284616	1225	0.00782619	0.349656
>ENST00000641426.1	ENSG00000284692	ENSG00000284692	679	-0.0110872	-0.353418
>ENST00000641860.1	ENSG00000284692	ENSG00000284692	2210	0.0173289	0.702902
>ENST00000649109.1	ENSG00000284692	ENSG00000284692	830	-0.0092251	-0.284196
>ENST00000641583.1	ENSG00000284666	ENSG00000284666	609	-0.0142851	-0.472292
>ENST00000564261.1	ENSG00000260972	ENSG00000260972	1697	0.0380513	1.47322
>ENST00000637702.1	ENSG00000236948	ENSG00000236948	847	0.022158	0.882417
>ENST00000413887.1	ENSG00000236948	ENSG00000236948	363	-0.00872119	-0.265464
>ENST00000701409.1	ENSG00000289893	ENSG00000289893	1484	0.0159833	0.652882
>ENST00000455744.1	ENSG00000226944	RNF207-AS1	378	0.0186973	0.75377
>ENST00000650463.1	ENSG00000225077	ICMT-DT	2040	0.0411178	1.58721
>ENST00000441724.1	ENSG00000225077	ICMT-DT	1138	1.83791e-05	0.0594143
>ENST00000429480.2	ENSG00000225077	ICMT-DT	1302	0.0261121	1.0294
>ENST00000607670.1	ENSG00000271746	ENSG00000271746	837	-0.0141106	-0.465806
>ENST00000419034.1	ENSG00000231868	ENSG00000231868	351	0.038715	1.4979
>ENST00000432429.5	ENSG00000228750	LINC01672	1686	0.0135354	0.561885
>ENST00000414210.5	ENSG00000228750	LINC01672	507	-0.0283495	-0.995113
>ENST00000421469.3	ENSG00000228750	LINC01672	681	-0.0204406	-0.701114
>ENST00000635029.1	ENSG00000228750	LINC01672	545	-0.0342969	-1.2162
>ENST00000635092.2	ENSG00000228750	LINC01672	637	-0.0215346	-0.741782
>ENST00000654537.1	ENSG00000228750	LINC01672	457	-0.0356593	-1.26684
>ENST00000641757.1	ENSG00000284744	ENSG00000284744	987	0.022032	0.877732
>ENST00000442889.1	ENSG00000237436	CAMTA1-DT	415	-0.0142122	-0.469584
>ENST00000456701.1	ENSG00000237365	CAMTA1-AS3	349	-0.00716247	-0.207522
>ENST00000427317.1	ENSG00000237402	CAMTA1-IT1	365	0.00101816	0.0965795
>ENST00000618051.1	ENSG00000237728	CAMTA1-AS2	433	0.0590724	2.25465
>ENST00000411708.1	ENSG00000237728	CAMTA1-AS2	391	0.0525246	2.01124
>ENST00000440032.1	ENSG00000225126	CAMTA1-AS1	361	-0.00989903	-0.309248
>ENST00000602640.1	ENSG00000270171	ENSG00000270171	1721	0.00884062	0.387366
>ENST00000602973.1	ENSG00000270035	ENSG00000270035	570	0.00680648	0.31175
>ENST00000602916.1	ENSG00000269978	ENSG00000269978	267	-0.0522411	-1.88324
>ENST00000602406.1	ENSG00000269925	ENSG00000269925	393	-0.00360676	-0.075344
>ENST00000451646.1	ENSG00000236266	ENSG00000236266	830	0.00741051	0.334204
>ENST00000641354.1	ENSG00000284747	ENSG00000284747	2101	0.0326811	1.27359
>ENST00000642135.1	ENSG00000284747	ENSG00000284747	2236	0.0257178	1.01475
>ENST00000641100.1	ENSG00000284716	ENSG00000284716	1043	0.0176773	0.715854
>ENST00000445300.1	ENSG00000238290	ERRFI1-DT	2044	0.0313278	1.22329
>ENST00000684850.1	ENSG00000288816	ENSG00000288816	1002	-0.0291023	-1.0231
>ENST00000670361.1	ENSG00000227634	LINC01714	683	-0.0170022	-0.573296
>ENST00000635451.1	ENSG00000227634	LINC01714	896	-0.026474	-0.925395
>ENST00000452982.1	ENSG00000227634	LINC01714	497	-0.0330893	-1.17131
>ENST00000424689.1	ENSG00000233645	ENSG00000233645	477	0.0375972	1.45634
>ENST00000449895.5	ENSG00000232912	RERE-AS1	516	-0.013004	-0.424672
>ENST00000653698.1	ENSG00000232912	RERE-AS1	1052	-0.00456863	-0.1111
>ENST00000444276.1	ENSG00000232912	RERE-AS1	439	-0.0280096	-0.982477
>ENST00000433876.2	ENSG00000228423	ENSG00000228423	353	-0.0384022	-1.36881
>ENST00000442636.1	ENSG00000230679	ENO1-AS1	456	-0.0107058	-0.339239
>ENST00000702996.1	ENSG00000290109	ENSG00000290109	755	-0.011678	-0.37538
>ENST00000635687.1	ENSG00000228526	MIR34AHG	4211	-0.00377165	-0.0814737
>ENST00000635405.2	ENSG00000228526	MIR34AHG	4457	0.0290775	1.13964
>ENST00000701773.1	ENSG00000228526	MIR34AHG	800	-0.0257472	-0.898376
>ENST00000437157.3	ENSG00000228526	MIR34AHG	409	0.000220607	0.0669318
>ENST00000632503.1	ENSG00000228526	MIR34AHG	1764	0.0157105	0.642741
>ENST00000701624.1	ENSG00000289914	ENSG00000289914	624	0.0248576	0.982769
>ENST00000635271.1	ENSG00000234546	LNCTAM34A	888	0.0108044	0.460365
>ENST00000412639.4	ENSG00000234546	LNCTAM34A	1034	-0.01823	-0.618938
>ENST00000664915.1	ENSG00000234546	LNCTAM34A	1114	-0.0177607	-0.601493
>ENST00000657715.1	ENSG00000234546	LNCTAM34A	1265	-0.0209998	-0.721901
>ENST00000665148.1	ENSG00000234546	LNCTAM34A	488	-0.0133956	-0.439226
>ENST00000634966.2	ENSG00000234546	LNCTAM34A	784	0.00414639	0.212866
>ENST00000641006.1	ENSG00000284652	ENSG00000284652	1765	0.0150244	0.617239
>ENST00000641325.1	ENSG00000284693	LINC02606	2442	0.0094284	0.409216
>ENST00000641940.1	ENSG00000284693	LINC02606	839	-0.00413452	-0.0949628
>ENST00000641507.1	ENSG00000284693	LINC02606	482	0.0105091	0.44939
>ENST00000685867.1	ENSG00000284693	LINC02606	947	0.000838908	0.0899161
>ENST00000441033.1	ENSG00000235263	ENSG00000235263	708	0.010383	0.444701
>ENST00000377320.3	ENSG00000179840	PIK3CD-AS1	1823	-0.0161224	-0.540591
>ENST00000415330.4	ENSG00000231789	PIK3CD-AS2	988	0.0352658	1.36968
>ENST00000639753.1	ENSG00000280113	ENSG00000280113	1983	0.023276	0.923978
>ENST00000623863.1	ENSG00000280113	ENSG00000280113	649	0.0380926	1.47476
>ENST00000454104.1	ENSG00000223989	ENSG00000223989	424	0.00922019	0.401476
>ENST00000648956.1	ENSG00000285701	ENSG00000285701	762	0.0110182	0.468313
>ENST00000445884.1	ENSG00000228150	ENSG00000228150	440	-0.0435156	-1.55889
>ENST00000413148.1	ENSG00000241326	ENSG00000241326	436	-0.010878	-0.34564
>ENST00000641495.1	ENSG00000284735	ENSG00000284735	399	0.0409527	1.58108
>ENST00000641619.1	ENSG00000284735	ENSG00000284735	917	0.0235642	0.93469
>ENST00000641117.1	ENSG00000284735	ENSG00000284735	1392	0.00700787	0.319237
>ENST00000641011.1	ENSG00000284642	ENSG00000284642	299	0.0246454	0.974881
>ENST00000641335.1	ENSG00000284642	ENSG00000284642	1369	0.0039772	0.206577
>ENST00000641456.1	ENSG00000284642	ENSG00000284642	1142	-0.000579813	0.0371775
>ENST00000641062.1	ENSG00000284642	ENSG00000284642	670	-0.01902	-0.648306
>ENST00000607572.1	ENSG00000271989	ENSG00000271989	797	-0.00571616	-0.153757
>ENST00000424487.1	ENSG00000203469	ENSG00000203469	467	-0.017077	-0.576078
>ENST00000663738.1	ENSG00000287727	ENSG00000287727	2876	0.0872263	3.30122
>ENST00000606802.1	ENSG00000272078	ENSG00000272078	7923	0.0333601	1.29884
>ENST00000452378.1	ENSG00000226849	ENSG00000226849	2682	0.0178322	0.721612
>ENST00000435388.3	ENSG00000230337	EXOSC10-AS1	690	0.0302099	1.18173
>ENST00000447600.1	ENSG00000230337	EXOSC10-AS1	487	-0.0176427	-0.597107
>ENST00000445982.5	ENSG00000225602	MTOR-AS1	705	-0.0264344	-0.923921
>ENST00000420480.1	ENSG00000225602	MTOR-AS1	673	-0.0372277	-1.32514
>ENST00000641979.1	ENSG00000284646	ENSG00000284646	742	-0.00704598	-0.203191
>ENST00000649975.1	ENSG00000285833	ENSG00000285833	1051	-0.000600792	0.0363977
>ENST00000453135.2	ENSG00000235643	LINC01647	1351	-0.0206064	-0.707277
>ENST00000642131.1	ENSG00000284708	ENSG00000284708	2094	0.0193052	0.77637
>ENST00000376620.3	ENSG00000177553	C1orf167-AS1	1868	0.043577	1.67863
>ENST00000661075.1	ENSG00000285646	ENSG00000285646	952	-0.0102798	-0.323402
>ENST00000650448.1	ENSG00000285646	ENSG00000285646	654	-0.0145166	-0.4809
>ENST00000649268.2	ENSG00000285646	ENSG00000285646	743	-0.00744427	-0.217997
>ENST00000666735.1	ENSG00000285646	ENSG00000285646	1180	0.0149865	0.61583
>ENST00000658167.1	ENSG00000285646	ENSG00000285646	759	-0.021305	-0.733247
>ENST00000660618.1	ENSG00000285646	ENSG00000285646	1715	0.0112892	0.478389
>ENST00000660216.1	ENSG00000287384	ENSG00000287384	595	0.0108602	0.462441
>ENST00000647616.1	ENSG00000285604	ENSG00000285604	1196	0.00371408	0.196796
>ENST00000689998.2	ENSG00000229484	LINC02766	1876	0.0664475	2.5288
>ENST00000688646.2	ENSG00000229484	LINC02766	1939	0.0573372	2.19015
>ENST00000416696.1	ENSG00000229484	LINC02766	438	0.0366429	1.42087
>ENST00000693657.2	ENSG00000288927	ENSG00000288927	573	0.0102647	0.440303
>ENST00000688638.2	ENSG00000288927	ENSG00000288927	507	0.020267	0.812122
>ENST00000606790.2	ENSG00000272482	ENSG00000272482	1081	-0.0227478	-0.786878
>ENST00000438401.1	ENSG00000228338	LINC01784	378	0.0238288	0.944525
>ENST00000434606.1	ENSG00000290772	ENSG00000290772	667	0.00076482	0.0871619
>ENST00000437631.1	ENSG00000233336	ENSG00000233336	384	0.0155411	0.636444
>ENST00000432559.2	ENSG00000228229	ENSG00000228229	384	0.024399	0.965722
>ENST00000563570.1	ENSG00000259961	ENSG00000259961	477	-0.0032931	-0.0636842
>ENST00000441809.2	ENSG00000237445	ENSG00000237445	379	-0.0261704	-0.914108
>ENST00000690275.1	ENSG00000289380	ENSG00000289380	688	0.0120894	0.508133
>ENST00000657859.1	ENSG00000231606	ENSG00000231606	1239	0.0179641	0.726516
>ENST00000449215.2	ENSG00000231606	ENSG00000231606	713	0.047159	1.81179
>ENST00000666654.1	ENSG00000234593	KAZN-AS1	1343	0.0548399	2.09731
>ENST00000661309.1	ENSG00000234593	KAZN-AS1	888	0.0223432	0.889303
>ENST00000665002.1	ENSG00000234593	KAZN-AS1	1227	-0.00392519	-0.0871812
>ENST00000661613.1	ENSG00000234593	KAZN-AS1	1188	-0.00995836	-0.311454
>ENST00000657979.1	ENSG00000234593	KAZN-AS1	1299	-0.00582057	-0.157639
>ENST00000447908.3	ENSG00000234593	KAZN-AS1	869	0.0133889	0.556439
>ENST00000670776.1	ENSG00000234593	KAZN-AS1	1404	0.00226917	0.143084
>ENST00000666715.1	ENSG00000287756	ENSG00000287756	1453	0.0231775	0.920316
>ENST00000310916.6	ENSG00000175147	TMEM51-AS1	7100	0.0487769	1.87193
>ENST00000404665.4	ENSG00000175147	TMEM51-AS1	6919	0.0483039	1.85435
>ENST00000650369.1	ENSG00000175147	TMEM51-AS1	2920	0.0539375	2.06377
>ENST00000669314.1	ENSG00000175147	TMEM51-AS1	3126	0.036249	1.40623
>ENST00000660005.1	ENSG00000175147	TMEM51-AS1	1332	0.0233422	0.926439
>ENST00000667108.1	ENSG00000175147	TMEM51-AS1	2831	0.0428536	1.65174
>ENST00000424792.5	ENSG00000204464	TMEM51-AS2	255	-0.0311028	-1.09746
>ENST00000625027.2	ENSG00000204464	TMEM51-AS2	441	-0.0267595	-0.936007
>ENST00000428747.1	ENSG00000233485	FHAD1-AS1	3105	-0.0133518	-0.437599
>ENST00000439788.1	ENSG00000236045	ENSG00000236045	727	-0.0114846	-0.368188
>ENST00000427824.1	ENSG00000228140	EFHD2-AS1	5178	0.0123079	0.516257
>ENST00000667833.1	ENSG00000228140	EFHD2-AS1	1355	-0.00109484	0.0180324
>ENST00000606186.1	ENSG00000272510	ENSG00000272510	346	0.00961643	0.416205
>ENST00000428945.1	ENSG00000237301	ENSG00000237301	2845	0.00528	0.255006
>ENST00000606262.1	ENSG00000271742	ENSG00000271742	256	0.0340179	1.32329
>ENST00000623689.3	ENSG00000237938	ENSG00000237938	684	-0.0058708	-0.159506
>ENST00000615472.1	ENSG00000237938	ENSG00000237938	755	0.0302795	1.18432
>ENST00000453804.1	ENSG00000237938	ENSG00000237938	645	-0.006583	-0.185981
>ENST00000418525.2	ENSG00000224459	SLC25A34-AS1	642	0.00469066	0.233099
>ENST00000317122.2	ENSG00000179743	SPEN-AS1	2473	0.00397548	0.206513
>ENST00000437156.1	ENSG00000233078	ENSG00000233078	466	0.038781	1.50035
>ENST00000424774.2	ENSG00000227959	EPHA2-AS1	1758	0.0249274	0.985364
>ENST00000426353.1	ENSG00000224621	ENSG00000224621	544	0.00433696	0.21995
>ENST00000457809.1	ENSG00000234166	ARHGEF19-AS1	439	-0.00853109	-0.258398
>ENST00000475369.3	ENSG00000291077	ENSG00000291077	1002	0.051892	1.98773
>ENST00000442385.5	ENSG00000291077	ENSG00000291077	328	0.0478255	1.83656
>ENST00000671994.1	ENSG00000288398	ENSG00000288398	2662	0.0952653	3.60006
>ENST00000457898.1	ENSG00000226029	LINC01772	3245	-0.00020306	0.0511827
>ENST00000263511.8	ENSG00000290842	CROCCP3	5368	0.0295927	1.15879
>ENST00000591348.5	ENSG00000290842	CROCCP3	1695	0.0258993	1.02149
>ENST00000591316.1	ENSG00000290842	CROCCP3	1563	0.016399	0.668337
>ENST00000590118.5	ENSG00000290842	CROCCP3	574	0.0387911	1.50072
>ENST00000589964.1	ENSG00000290842	CROCCP3	255	0.0353305	1.37208
>ENST00000562878.1	ENSG00000261135	ENSG00000261135	1110	-0.0196856	-0.673049
>ENST00000648419.1	ENSG00000285853	ENSG00000285853	1558	-0.0284987	-1.00066
>ENST00000452795.2	ENSG00000224174	ENSG00000224174	327	0.0158145	0.646609
>ENST00000415386.2	ENSG00000233421	LINC01783	1548	0.0172865	0.701328
>ENST00000607700.1	ENSG00000271732	ENSG00000271732	339	-0.0106497	-0.337155
>ENST00000639481.1	ENSG00000291072	CROCCP2	1296	-0.00332704	-0.0649459
>ENST00000640476.1	ENSG00000291072	CROCCP2	1750	-0.00369453	-0.0786067
>ENST00000639594.1	ENSG00000291072	CROCCP2	2175	-0.00101761	0.020903
>ENST00000639456.1	ENSG00000291072	CROCCP2	2575	0.00837305	0.369985
>ENST00000635081.1	ENSG00000291072	CROCCP2	1904	0.0257228	1.01493
>ENST00000362058.2	ENSG00000291072	CROCCP2	2029	0.0448748	1.72687
>ENST00000701937.1	ENSG00000291072	CROCCP2	748	0.034002	1.3227
>ENST00000633763.1	ENSG00000282143	ENSG00000282143	817	0.0294668	1.15411
>ENST00000414828.1	ENSG00000290849	ENSG00000290849	571	-0.0162402	-0.54497
>ENST00000624517.1	ENSG00000279151	ENSG00000279151	406	0.00403373	0.208678
>ENST00000633433.1	ENSG00000282740	ENSG00000282740	819	0.0295074	1.15562
>ENST00000633627.1	ENSG00000290850	ENSG00000290850	573	0.0491624	1.88626
>ENST00000455405.6	ENSG00000290851	ENSG00000290851	3184	-0.0101181	-0.317393
>ENST00000624762.3	ENSG00000290851	ENSG00000290851	3995	0.0087086	0.382459
>ENST00000650268.1	ENSG00000290851	ENSG00000290851	1672	0.0322221	1.25653
>ENST00000544155.1	ENSG00000290851	ENSG00000290851	592	0.0377054	1.46036
>ENST00000545160.1	ENSG00000290851	ENSG00000290851	559	0.0381875	1.47829
>ENST00000414340.6	ENSG00000223643	ENSG00000223643	554	-0.00293519	-0.0503796
>ENST00000422345.1	ENSG00000223643	ENSG00000223643	735	0.00412681	0.212138
>ENST00000438002.1	ENSG00000228549	ENSG00000228549	2520	0.00425197	0.216791
>ENST00000668460.1	ENSG00000228549	ENSG00000228549	1220	0.0371053	1.43806
>ENST00000662795.1	ENSG00000228549	ENSG00000228549	1469	0.0278633	1.0945
>ENST00000451828.1	ENSG00000228549	ENSG00000228549	434	0.0177539	0.718702
>ENST00000660907.1	ENSG00000228549	ENSG00000228549	1193	0.0107205	0.457246
>ENST00000453554.1	ENSG00000228549	ENSG00000228549	1546	0.0259729	1.02423
>ENST00000666785.1	ENSG00000228549	ENSG00000228549	883	0.0154697	0.633791
>ENST00000457856.1	ENSG00000228549	ENSG00000228549	475	-0.000181654	0.0519784
>ENST00000658705.1	ENSG00000228549	ENSG00000228549	686	-0.00444696	-0.106577
>ENST00000654227.3	ENSG00000238142	ENSG00000238142	1666	-0.0298606	-1.05128
>ENST00000671472.2	ENSG00000238142	ENSG00000238142	1203	-0.0323365	-1.14332
>ENST00000685891.2	ENSG00000238142	ENSG00000238142	1304	-0.00827293	-0.248801
>ENST00000660464.3	ENSG00000238142	ENSG00000238142	723	-0.00176038	-0.00670802
>ENST00000422124.1	ENSG00000238142	ENSG00000238142	406	-0.00168592	-0.00393997
>ENST00000416869.2	ENSG00000238142	ENSG00000238142	391	0.00118808	0.102896
>ENST00000690818.1	ENSG00000238142	ENSG00000238142	845	0.00249312	0.151408
>ENST00000702675.1	ENSG00000238142	ENSG00000238142	817	0.00362367	0.193435
>ENST00000457075.1	ENSG00000238142	ENSG00000238142	346	0.00967313	0.418313
>ENST00000692472.1	ENSG00000238142	ENSG00000238142	584	0.00595079	0.279942
>ENST00000606899.1	ENSG00000272426	ENSG00000272426	438	-0.0300167	-1.05709
>ENST00000703056.1	ENSG00000290122	ENSG00000290122	198	-0.000296163	0.0477217
>ENST00000654887.1	ENSG00000286898	ENSG00000286898	385	0.0391437	1.51383
>ENST00000446261.1	ENSG00000226526	ENSG00000226526	636	0.0185358	0.747769
>ENST00000412427.1	ENSG00000204362	LINC02783	4676	0.0887199	3.35674
>ENST00000634972.1	ENSG00000204362	LINC02783	590	0.0269038	1.05883
>ENST00000635428.1	ENSG00000282843	ENSG00000282843	1228	0.0251695	0.994366
>ENST00000439577.1	ENSG00000227751	RCC2-AS1	311	-0.0380561	-1.35594
>ENST00000702957.1	ENSG00000290096	ENSG00000290096	143	0.00974335	0.420924
>ENST00000669051.1	ENSG00000236648	LINC02810	1025	0.0307687	1.2025
>ENST00000670395.1	ENSG00000236648	LINC02810	943	0.0366421	1.42084
>ENST00000653706.1	ENSG00000236648	LINC02810	700	0.0122081	0.512548
>ENST00000430540.1	ENSG00000236648	LINC02810	610	0.00945829	0.410327
>ENST00000641892.1	ENSG00000284653	ENSG00000284653	2013	0.0144648	0.596437
>ENST00000569711.1	ENSG00000261781	LINC01654	2471	0.0200105	0.802586
>ENST00000624418.1	ENSG00000280222	ENSG00000280222	6473	0.0666654	2.5369
>ENST00000419667.2	ENSG00000230035	IGSF21-AS1	430	0.0107376	0.457884
>ENST00000420211.1	ENSG00000225387	ENSG00000225387	491	0.00407708	0.21029
>ENST00000606379.1	ENSG00000272084	ENSG00000272084	3402	0.0764106	2.89917
>ENST00000437898.3	ENSG00000230424	EMC1-AS1	665	-0.0369352	-1.31427
>ENST00000690421.2	ENSG00000230424	EMC1-AS1	303	-0.0435238	-1.55919
>ENST00000416470.1	ENSG00000235185	MICOS10-DT	207	0.0265326	1.04503
>ENST00000454736.1	ENSG00000235434	RNF186-AS1	447	0.030056	1.17601
>ENST00000660429.1	ENSG00000227066	ENSG00000227066	1250	0.0204565	0.819167
>ENST00000417884.1	ENSG00000227066	ENSG00000227066	1083	0.0177276	0.717723
>ENST00000652935.1	ENSG00000227066	ENSG00000227066	1094	0.0150361	0.617672
>ENST00000431027.1	ENSG00000227066	ENSG00000227066	2493	0.019427	0.780897
>ENST00000435552.1	ENSG00000228105	LINC01757	480	0.0170155	0.691255
>ENST00000659784.1	ENSG00000228105	LINC01757	621	0.00970379	0.419453
>ENST00000641574.1	ENSG00000284710	ENSG00000284710	831	0.0204038	0.817208
>ENST00000641138.1	ENSG00000284710	ENSG00000284710	1548	0.0204099	0.817434
>ENST00000444923.1	ENSG00000226664	ENSG00000226664	229	0.0115021	0.486302
>ENST00000426428.5	ENSG00000236963	LINC01141	2993	0.0468153	1.79901
>ENST00000690859.1	ENSG00000236963	LINC01141	1771	0.0656814	2.50032
>ENST00000670217.2	ENSG00000236963	LINC01141	1366	0.0654465	2.49159
>ENST00000690112.1	ENSG00000236963	LINC01141	1140	0.0618039	2.35619
>ENST00000693117.2	ENSG00000236963	LINC01141	1170	0.0567768	2.16931
>ENST00000686048.1	ENSG00000236963	LINC01141	966	0.0561764	2.14699
>ENST00000702538.1	ENSG00000236963	LINC01141	1174	0.054865	2.09824
>ENST00000686000.1	ENSG00000236963	LINC01141	1276	0.0693476	2.63661
>ENST00000702704.1	ENSG00000236963	LINC01141	1417	0.0636911	2.42634
>ENST00000691289.1	ENSG00000236963	LINC01141	1974	0.0550433	2.10487
>ENST00000691512.1	ENSG00000236963	LINC01141	930	0.0488366	1.87415
>ENST00000693701.1	ENSG00000236963	LINC01141	1092	0.0670354	2.55066
>ENST00000691881.1	ENSG00000236963	LINC01141	840	0.0597898	2.28131
>ENST00000666314.1	ENSG00000236963	LINC01141	981	0.0268076	1.05526
>ENST00000635577.2	ENSG00000236963	LINC01141	1034	0.0299852	1.17338
>ENST00000635564.2	ENSG00000236963	LINC01141	1018	0.0413989	1.59766
>ENST00000662632.1	ENSG00000236963	LINC01141	1019	0.042822	1.65057
>ENST00000418743.6	ENSG00000236963	LINC01141	1268	0.0749294	2.8441
>ENST00000660748.1	ENSG00000236963	LINC01141	845	0.0242776	0.96121
>ENST00000652870.1	ENSG00000236963	LINC01141	1002	0.0364595	1.41405
>ENST00000661413.1	ENSG00000236963	LINC01141	929	0.0302107	1.18176
>ENST00000423486.1	ENSG00000236963	LINC01141	354	0.0363623	1.41044
>ENST00000421114.1	ENSG00000226487	ENSG00000226487	376	-0.0217559	-0.750006
>ENST00000641552.1	ENSG00000284641	ENSG00000284641	986	0.0104045	0.445499
>ENST00000641937.1	ENSG00000284641	ENSG00000284641	1156	-0.00811258	-0.24284
>ENST00000641097.1	ENSG00000284743	ENSG00000284743	674	-0.0489889	-1.76235
>ENST00000690199.1	ENSG00000289402	ENSG00000289402	728	0.00304848	0.172053
>ENST00000702401.1	ENSG00000289402	ENSG00000289402	716	-0.00428543	-0.100572
>ENST00000451424.1	ENSG00000117242	PINK1-AS	4443	0.0484956	1.86147
>ENST00000436642.1	ENSG00000233069	ENSG00000233069	299	0.0173361	0.703173
>ENST00000669329.1	ENSG00000287192	ENSG00000287192	1111	0.0123343	0.517237
>ENST00000416959.1	ENSG00000236936	ENSG00000236936	723	0.0017555	0.123989
>ENST00000449034.1	ENSG00000231105	ECE1-AS1	2479	0.0689678	2.62249
>ENST00000655030.1	ENSG00000231105	ECE1-AS1	1925	0.023312	0.925314
>ENST00000444647.1	ENSG00000236009	ENSG00000236009	607	-0.00721774	-0.209576
>ENST00000423921.1	ENSG00000236009	ENSG00000236009	605	-0.0106195	-0.336031
>ENST00000457706.1	ENSG00000233431	LINC02596	821	0.031413	1.22646
>ENST00000650360.1	ENSG00000285959	ENSG00000285959	1469	-0.01761	-0.595892
>ENST00000648697.1	ENSG00000285959	ENSG00000285959	812	-0.0198817	-0.680336
>ENST00000655353.1	ENSG00000228397	LINC01635	1039	0.00424286	0.216452
>ENST00000455966.2	ENSG00000228397	LINC01635	702	0.0135142	0.561098
>ENST00000655655.1	ENSG00000228397	LINC01635	1470	-0.0103815	-0.327183
>ENST00000657670.1	ENSG00000228397	LINC01635	870	0.0175707	0.711894
>ENST00000635097.2	ENSG00000228397	LINC01635	1035	0.00122249	0.104175
>ENST00000667783.1	ENSG00000228397	LINC01635	1130	0.00605102	0.283667
>ENST00000635675.2	ENSG00000218510	LINC00339	1404	-0.0148978	-0.495071
>ENST00000434233.2	ENSG00000218510	LINC00339	929	-0.0368369	-1.31062
>ENST00000634934.2	ENSG00000218510	LINC00339	1518	0.00857742	0.377582
>ENST00000634712.2	ENSG00000218510	LINC00339	1388	0.0089844	0.392711
>ENST00000634451.2	ENSG00000218510	LINC00339	687	-0.0142833	-0.472226
>ENST00000635450.2	ENSG00000218510	LINC00339	947	0.0330135	1.28595
>ENST00000420503.1	ENSG00000218510	LINC00339	771	0.0108495	0.462041
>ENST00000416769.2	ENSG00000218510	LINC00339	1077	-0.0165681	-0.557161
>ENST00000642072.1	ENSG00000218510	LINC00339	338	-0.0135371	-0.444488
>ENST00000404210.5	ENSG00000218510	LINC00339	1189	-0.0160173	-0.536686
>ENST00000641009.1	ENSG00000218510	LINC00339	1450	0.0332758	1.2957
>ENST00000452322.2	ENSG00000218510	LINC00339	1391	0.0167039	0.679671
>ENST00000649486.1	ENSG00000285752	CDC42-AS1	2574	-0.0446597	-1.60142
>ENST00000431803.2	ENSG00000230068	CDC42-IT1	692	-0.0217514	-0.749839
>ENST00000648968.1	ENSG00000285873	ENSG00000285873	811	-0.0224681	-0.776484
>ENST00000624125.1	ENSG00000279625	ENSG00000279625	1853	0.00627893	0.29214
>ENST00000438551.1	ENSG00000237200	ZBTB40-IT1	273	0.0201056	0.806121
>ENST00000419644.1	ENSG00000225952	ENSG00000225952	480	0.0388579	1.50321
>ENST00000427154.1	ENSG00000240553	ENSG00000240553	666	0.00957519	0.414672
>ENST00000691668.1	ENSG00000289014	ENSG00000289014	792	0.0202175	0.810284
>ENST00000655082.1	ENSG00000261326	LINC01355	5301	-0.0371093	-1.32074
>ENST00000647667.1	ENSG00000261326	LINC01355	3732	-0.0350609	-1.2446
>ENST00000660265.1	ENSG00000261326	LINC01355	3554	-0.0293532	-1.03242
>ENST00000566551.1	ENSG00000261326	LINC01355	5444	-0.0289481	-1.01737
>ENST00000666981.1	ENSG00000261326	LINC01355	5227	-0.0336319	-1.19148
>ENST00000604481.1	ENSG00000261326	LINC01355	400	-0.00702314	-0.202342
>ENST00000641772.1	ENSG00000284726	ENSG00000284726	604	-0.0290794	-1.02225
>ENST00000437367.5	ENSG00000249087	ZNF436-AS1	923	0.00248253	0.151015
>ENST00000703051.1	ENSG00000249087	ZNF436-AS1	1056	-0.00791858	-0.235628
>ENST00000454117.2	ENSG00000249087	ZNF436-AS1	1266	-0.00567453	-0.15221
>ENST00000689840.1	ENSG00000249087	ZNF436-AS1	932	0.00267655	0.158227
>ENST00000690463.2	ENSG00000249087	ZNF436-AS1	709	0.00777606	0.347793
>ENST00000671509.2	ENSG00000249087	ZNF436-AS1	984	0.00261802	0.156051
>ENST00000458053.4	ENSG00000249087	ZNF436-AS1	375	-0.00134544	0.00871669
>ENST00000703050.1	ENSG00000249087	ZNF436-AS1	622	-0.00462947	-0.113362
>ENST00000518600.3	ENSG00000249087	ZNF436-AS1	489	0.00481792	0.237829
>ENST00000335648.3	ENSG00000249087	ZNF436-AS1	2547	0.0046623	0.232044
>ENST00000518821.1	ENSG00000249087	ZNF436-AS1	461	0.00550635	0.26342
>ENST00000605350.1	ENSG00000271420	ENSG00000271420	650	0.0215962	0.861533
>ENST00000451217.1	ENSG00000235052	ENSG00000235052	456	0.0158026	0.646165
>ENST00000648225.1	ENSG00000285802	ENSG00000285802	1322	0.0166965	0.679396
>ENST00000477916.5	ENSG00000197880	MDS2	1781	0.00237369	0.146969
>ENST00000374555.7	ENSG00000197880	MDS2	1029	-0.00350424	-0.0715332
>ENST00000686180.1	ENSG00000197880	MDS2	549	-0.0235429	-0.816438
>ENST00000686679.1	ENSG00000197880	MDS2	549	-0.0139753	-0.460777
>ENST00000655402.1	ENSG00000236810	ELOA-AS1	1502	-0.00267076	-0.0405499
>ENST00000427796.6	ENSG00000236810	ELOA-AS1	1112	-0.0111666	-0.356368
>ENST00000686609.2	ENSG00000236810	ELOA-AS1	816	-0.0257644	-0.899016
>ENST00000664563.3	ENSG00000236810	ELOA-AS1	974	-0.0211916	-0.729031
>ENST00000703077.1	ENSG00000236810	ELOA-AS1	975	-0.00118211	0.0147881
>ENST00000652963.1	ENSG00000236810	ELOA-AS1	1105	-0.0139476	-0.459749
>ENST00000692026.1	ENSG00000236810	ELOA-AS1	583	-0.0104276	-0.328897
>ENST00000447961.1	ENSG00000236810	ELOA-AS1	459	0.00331714	0.18204
>ENST00000687867.1	ENSG00000236810	ELOA-AS1	519	0.00115491	0.101663
>ENST00000689374.1	ENSG00000236810	ELOA-AS1	365	-0.00543877	-0.143446
>ENST00000700838.1	ENSG00000289835	ENSG00000289835	269	-0.0190373	-0.64895
>ENST00000411815.3	ENSG00000232557	ENSG00000232557	210	-0.00323668	-0.0615871
>ENST00000439239.2	ENSG00000225315	ENSG00000225315	454	0.00969771	0.419227
>ENST00000429191.1	ENSG00000230703	MYOM3-AS1	461	-0.0187978	-0.640047
>ENST00000439059.2	ENSG00000230023	LINC02800	1849	0.0315608	1.23195
>ENST00000437965.1	ENSG00000232298	GRHL3-AS1	856	0.00585059	0.276217
>ENST00000685637.1	ENSG00000288982	ENSG00000288982	378	-0.035621	-1.26542
>ENST00000652048.1	ENSG00000286061	RCAN3AS	508	0.0200554	0.804257
>ENST00000652351.1	ENSG00000286061	RCAN3AS	426	-0.00402712	-0.0909702
>ENST00000651630.1	ENSG00000286061	RCAN3AS	559	0.00930887	0.404773
>ENST00000651433.1	ENSG00000286061	RCAN3AS	388	0.0175843	0.712399
>ENST00000652371.1	ENSG00000286061	RCAN3AS	244	0.0110515	0.469552
>ENST00000577528.1	ENSG00000264443	NCMAP-DT	1445	-0.033697	-1.1939
>ENST00000641176.1	ENSG00000284699	ENSG00000284699	886	0.0133519	0.555063
>ENST00000456316.1	ENSG00000229162	RUNX3-AS1	820	0.00633606	0.294263
>ENST00000568143.1	ENSG00000261025	ENSG00000261025	2443	0.0467984	1.79838
>ENST00000648660.1	ENSG00000285823	LINC02793	756	0.0186757	0.752967
>ENST00000648363.1	ENSG00000285823	LINC02793	1108	0.0783694	2.97198
>ENST00000424084.1	ENSG00000233755	ENSG00000233755	490	0.00631665	0.293542
>ENST00000429666.1	ENSG00000233755	ENSG00000233755	614	0.00180185	0.125712
>ENST00000455902.2	ENSG00000231953	ENSG00000231953	988	-0.0279414	-0.979944
>ENST00000641729.1	ENSG00000284602	ENSG00000284602	2190	0.00185108	0.127542
>ENST00000641059.1	ENSG00000284657	ENSG00000284657	760	0.0283444	1.11239
>ENST00000607698.1	ENSG00000272432	ENSG00000272432	485	0.00597708	0.280919
>ENST00000412797.1	ENSG00000225643	ENSG00000225643	483	0.0301512	1.17955
>ENST00000436991.1	ENSG00000233478	ENSG00000233478	2224	0.0481484	1.84857
>ENST00000442055.5	ENSG00000228172	ENSG00000228172	435	0.0140616	0.581448
>ENST00000453649.1	ENSG00000228172	ENSG00000228172	517	0.0316969	1.23701
>ENST00000536896.2	ENSG00000228172	ENSG00000228172	2307	-0.01914	-0.652765
>ENST00000606617.1	ENSG00000272478	ENSG00000272478	222	-0.00415537	-0.0957377
>ENST00000690263.1	ENSG00000236528	ENSG00000236528	592	0.00780735	0.348956
>ENST00000455431.1	ENSG00000236528	ENSG00000236528	849	0.00744649	0.335542
>ENST00000640097.1	ENSG00000284309	ENSG00000284309	941	0.0387822	1.50039
>ENST00000423060.1	ENSG00000225891	DHDDS-AS1	529	-0.0073944	-0.216143
>ENST00000656565.1	ENSG00000225891	DHDDS-AS1	1140	0.00216412	0.139179
>ENST00000690093.1	ENSG00000289452	ENSG00000289452	204	0.00513979	0.249794
>ENST00000569378.1	ENSG00000260063	ENSG00000260063	2000	0.0359079	1.39354
>ENST00000702444.1	ENSG00000290006	ENSG00000290006	461	0.0443242	1.70641
>ENST00000448791.1	ENSG00000226698	ENSG00000226698	306	-0.0192377	-0.656399
>ENST00000687749.1	ENSG00000289554	ENSG00000289554	1127	0.0220248	0.877466
>ENST00000425205.1	ENSG00000224311	WDTC1-DT	379	-0.0320978	-1.13445
>ENST00000492975.1	ENSG00000241169	ENSG00000241169	428	-0.00997334	-0.312011
>ENST00000443579.1	ENSG00000237429	ENSG00000237429	283	-0.00467022	-0.114876
>ENST00000440492.1	ENSG00000233975	LINC02574	441	-0.0244083	-0.848605
>ENST00000681370.1	ENSG00000233975	LINC02574	1663	0.0172007	0.69814
>ENST00000430683.1	ENSG00000225886	ENSG00000225886	489	0.0171334	0.695636
>ENST00000626608.2	ENSG00000225886	ENSG00000225886	376	0.020022	0.803016
>ENST00000628586.2	ENSG00000225886	ENSG00000225886	639	-0.0279115	-0.978831
>ENST00000625232.2	ENSG00000225886	ENSG00000225886	658	0.00209676	0.136675
>ENST00000628584.2	ENSG00000225886	ENSG00000225886	478	0.000475576	0.0764098
>ENST00000629895.1	ENSG00000225886	ENSG00000225886	610	0.00989177	0.426441
>ENST00000662905.1	ENSG00000287244	ENSG00000287244	935	-0.0194713	-0.665083
>ENST00000602607.1	ENSG00000269971	ENSG00000269971	184	0.0162947	0.664459
>ENST00000602843.1	ENSG00000270031	ENSG00000270031	359	0.00442949	0.22339
>ENST00000660844.1	ENSG00000286433	ENSG00000286433	1471	-0.0307204	-1.08325
>ENST00000448015.1	ENSG00000227050	ENSG00000227050	491	0.012736	0.532169
>ENST00000687303.1	ENSG00000289576	ENSG00000289576	951	0.0238471	0.945208
>ENST00000686637.1	ENSG00000289576	ENSG00000289576	802	0.0278749	1.09493
>ENST00000686457.1	ENSG00000289576	ENSG00000289576	722	-0.0228176	-0.789476
>ENST00000703071.1	ENSG00000289576	ENSG00000289576	702	-0.0237171	-0.82291
>ENST00000703063.1	ENSG00000290123	ENSG00000290123	520	-0.00886221	-0.270707
>ENST00000604716.1	ENSG00000270605	ENSG00000270605	1945	0.030556	1.1946
>ENST00000605846.1	ENSG00000271398	ENSG00000271398	425	-0.0306999	-1.08249
>ENST00000413987.1	ENSG00000242125	SNHG3	2201	0.0458451	1.76294
>ENST00000447507.1	ENSG00000242125	SNHG3	185	0.00598574	0.281241
>ENST00000437681.1	ENSG00000242125	SNHG3	2614	0.0153415	0.629027
>ENST00000624273.1	ENSG00000279443	ENSG00000279443	2083	0.0214724	0.856932
>ENST00000464612.5	ENSG00000197989	SNHG12	719	-0.00381875	-0.0832244
>ENST00000481220.6	ENSG00000197989	SNHG12	754	-0.00103688	0.0201869
>ENST00000461448.6	ENSG00000197989	SNHG12	1644	-0.0084613	-0.255803
>ENST00000693199.1	ENSG00000197989	SNHG12	480	0.0233661	0.927327
>ENST00000531126.7	ENSG00000197989	SNHG12	728	0.00687674	0.314362
>ENST00000461832.2	ENSG00000197989	SNHG12	1082	-0.00533854	-0.13972
>ENST00000481368.6	ENSG00000197989	SNHG12	1800	-0.0133533	-0.437656
>ENST00000692541.1	ENSG00000197989	SNHG12	639	0.0028826	0.165887
>ENST00000470977.6	ENSG00000197989	SNHG12	1104	-0.00605949	-0.16652
>ENST00000648127.1	ENSG00000197989	SNHG12	1871	-0.0191814	-0.654306
>ENST00000475441.6	ENSG00000197989	SNHG12	524	0.00216835	0.139336
>ENST00000474814.1	ENSG00000197989	SNHG12	1903	0.000138532	0.0638808
>ENST00000488745.5	ENSG00000197989	SNHG12	1365	-0.00386047	-0.0847752
>ENST00000483436.5	ENSG00000197989	SNHG12	682	0.00183635	0.126994
>ENST00000650259.1	ENSG00000197989	SNHG12	389	0.0118261	0.498348
>ENST00000650239.1	ENSG00000197989	SNHG12	1149	0.00274123	0.160631
>ENST00000648251.1	ENSG00000197989	SNHG12	1090	-0.0284837	-1.0001
>ENST00000464115.1	ENSG00000197989	SNHG12	712	-0.0173339	-0.585628
>ENST00000648327.1	ENSG00000197989	SNHG12	1998	-0.00699158	-0.201169
>ENST00000420776.1	ENSG00000229388	TAF12-DT	624	0.002864	0.165195
>ENST00000427804.1	ENSG00000229388	TAF12-DT	688	-0.00180573	-0.00839373
>ENST00000602813.1	ENSG00000270103	ENSG00000270103	131	0.00764054	0.342755
>ENST00000691740.1	ENSG00000289291	ENSG00000289291	1627	0.00023334	0.0674051
>ENST00000418471.1	ENSG00000233427	ENSG00000233427	1085	0.0135502	0.562437
>ENST00000413004.1	ENSG00000225750	ENSG00000225750	279	0.03703	1.43526
>ENST00000427046.1	ENSG00000237934	ENSG00000237934	573	-0.0388917	-1.387
>ENST00000417651.1	ENSG00000230523	LINC01756	2148	0.0892387	3.37603
>ENST00000422638.1	ENSG00000228176	ENSG00000228176	498	0.000615876	0.0816252
>ENST00000641702.1	ENSG00000284676	ENSG00000284676	1953	-0.0177282	-0.600285
>ENST00000445180.2	ENSG00000233399	LINC01648	1519	0.0361646	1.40309
>ENST00000441046.1	ENSG00000233372	ENSG00000233372	551	0.0081675	0.362344
>ENST00000427319.1	ENSG00000236335	ENSG00000236335	507	0.0272711	1.07249
>ENST00000420354.1	ENSG00000231949	ENSG00000231949	481	0.0112818	0.478113
>ENST00000414532.6	ENSG00000186056	MATN1-AS1	3925	0.0401372	1.55076
>ENST00000702045.1	ENSG00000186056	MATN1-AS1	1721	0.0288787	1.13225
>ENST00000454613.1	ENSG00000186056	MATN1-AS1	2131	0.0359227	1.3941
>ENST00000414763.1	ENSG00000186056	MATN1-AS1	887	0.00498392	0.244
>ENST00000649861.1	ENSG00000186056	MATN1-AS1	1530	0.0330354	1.28677
>ENST00000443076.1	ENSG00000186056	MATN1-AS1	454	0.033995	1.32244
>ENST00000655364.1	ENSG00000287510	ENSG00000287510	1077	0.00612556	0.286438
>ENST00000440358.1	ENSG00000229607	ENSG00000229607	444	-0.0313539	-1.1068
>ENST00000658212.1	ENSG00000223382	LINC01778	1112	-0.00620595	-0.171965
>ENST00000671661.1	ENSG00000223382	LINC01778	1651	-0.0180146	-0.61093
>ENST00000635009.2	ENSG00000223382	LINC01778	1177	0.00431475	0.219125
>ENST00000430320.3	ENSG00000223382	LINC01778	1108	0.00668099	0.307086
>ENST00000659931.1	ENSG00000223382	LINC01778	1732	-0.0146321	-0.485194
>ENST00000635288.2	ENSG00000223382	LINC01778	1154	0.00749455	0.337328
>ENST00000635357.3	ENSG00000223382	LINC01778	1277	-0.0122444	-0.396435
>ENST00000659416.1	ENSG00000223382	LINC01778	1176	-0.00072955	0.0316113
>ENST00000692012.1	ENSG00000223382	LINC01778	623	0.000992981	0.0956435
>ENST00000634319.2	ENSG00000223382	LINC01778	1100	0.00129236	0.106772
>ENST00000635044.1	ENSG00000223382	LINC01778	948	0.00221896	0.141217
>ENST00000634587.2	ENSG00000223382	LINC01778	1178	-0.022194	-0.766292
>ENST00000634980.2	ENSG00000223382	LINC01778	1068	-0.00339871	-0.0676102
>ENST00000438790.1	ENSG00000223382	LINC01778	446	-0.0292896	-1.03006
>ENST00000667276.1	ENSG00000223382	LINC01778	785	-0.0112744	-0.360375
>ENST00000431202.1	ENSG00000235143	ENSG00000235143	1747	0.0332293	1.29398
>ENST00000430143.1	ENSG00000229044	ENSG00000229044	439	-0.00743644	-0.217706
>ENST00000639839.1	ENSG00000284543	LINC01226	554	0.0581614	2.22078
>ENST00000640226.1	ENSG00000284543	LINC01226	551	0.0842474	3.19048
>ENST00000639741.1	ENSG00000284543	LINC01226	508	0.0224671	0.893908
>ENST00000640157.1	ENSG00000284543	LINC01226	574	0.0402631	1.55544
>ENST00000640623.1	ENSG00000284543	LINC01226	5019	0.0486922	1.86878
>ENST00000638644.1	ENSG00000284543	LINC01226	541	0.0212606	0.849056
>ENST00000640630.1	ENSG00000284543	LINC01226	1122	0.0245938	0.972965
>ENST00000639946.1	ENSG00000284543	LINC01226	354	0.0197816	0.794078
>ENST00000639047.1	ENSG00000284543	LINC01226	3607	-0.0165088	-0.554956
>ENST00000435872.1	ENSG00000229167	ENSG00000229167	591	0.0282778	1.10991
>ENST00000664491.1	ENSG00000229167	ENSG00000229167	386	-0.00479402	-0.119479
>ENST00000623791.3	ENSG00000235790	PEF1-AS1	695	0.0192457	0.774157
>ENST00000610043.5	ENSG00000235790	PEF1-AS1	900	0.0286505	1.12376
>ENST00000609549.5	ENSG00000235790	PEF1-AS1	829	0.0244876	0.969016
>ENST00000609625.5	ENSG00000235790	PEF1-AS1	760	0.0266894	1.05086
>ENST00000608332.5	ENSG00000235790	PEF1-AS1	599	0.0295426	1.15693
>ENST00000623425.3	ENSG00000235790	PEF1-AS1	667	0.0290893	1.14008
>ENST00000585660.5	ENSG00000235790	PEF1-AS1	700	0.00678206	0.310843
>ENST00000591592.5	ENSG00000235790	PEF1-AS1	578	0.0238994	0.947151
>ENST00000608246.5	ENSG00000235790	PEF1-AS1	686	0.0268342	1.05625
>ENST00000608888.5	ENSG00000235790	PEF1-AS1	623	0.0155132	0.635406
>ENST00000607926.5	ENSG00000235790	PEF1-AS1	747	0.0215304	0.859087
>ENST00000610216.5	ENSG00000235790	PEF1-AS1	695	0.0095805	0.41487
>ENST00000585413.5	ENSG00000235790	PEF1-AS1	845	0.0277075	1.08871
>ENST00000609033.5	ENSG00000235790	PEF1-AS1	813	0.0172579	0.700265
>ENST00000589462.5	ENSG00000235790	PEF1-AS1	791	0.0290734	1.13948
>ENST00000624388.3	ENSG00000235790	PEF1-AS1	610	0.0327054	1.2745
>ENST00000593188.5	ENSG00000235790	PEF1-AS1	676	0.0370819	1.43719
>ENST00000609373.5	ENSG00000235790	PEF1-AS1	693	0.0173563	0.703921
>ENST00000587445.5	ENSG00000235790	PEF1-AS1	714	0.0209459	0.837357
>ENST00000591929.5	ENSG00000235790	PEF1-AS1	872	0.0287509	1.1275
>ENST00000609338.3	ENSG00000235790	PEF1-AS1	573	0.0213948	0.854047
>ENST00000445166.1	ENSG00000235790	PEF1-AS1	362	0.0430845	1.66033
>ENST00000623786.2	ENSG00000235790	PEF1-AS1	728	0.0475214	1.82526
>ENST00000588288.1	ENSG00000235790	PEF1-AS1	511	0.0430778	1.66008
>ENST00000581333.1	ENSG00000264078	ENSG00000264078	480	0.0452929	1.74242
>ENST00000527035.1	ENSG00000254545	ENSG00000254545	537	0.0390969	1.51209
>ENST00000453837.1	ENSG00000203620	ENSG00000203620	2257	0.0280323	1.10078
>ENST00000602889.1	ENSG00000269967	ENSG00000269967	587	-0.0272185	-0.953071
>ENST00000447478.1	ENSG00000228634	ENSG00000228634	517	-0.00277424	-0.0443967
>ENST00000641788.1	ENSG00000284702	ENSG00000284702	1873	0.00999063	0.430116
>ENST00000366152.3	ENSG00000203325	ENSG00000203325	624	-0.0222341	-0.767785
>ENST00000515055.1	ENSG00000250135	ENSG00000250135	667	-0.014656	-0.486082
>ENST00000373604.4	ENSG00000224066	ENSG00000224066	642	-0.0302465	-1.06563
>ENST00000421616.1	ENSG00000224066	ENSG00000224066	786	-0.00479516	-0.119521
>ENST00000403496.8	ENSG00000291132	ENSG00000291132	1173	0.000196652	0.0660413
>ENST00000689509.1	ENSG00000291132	ENSG00000291132	1361	0.00199529	0.132902
>ENST00000688488.1	ENSG00000291132	ENSG00000291132	1180	0.0186003	0.750166
>ENST00000686239.1	ENSG00000291132	ENSG00000291132	913	0.00748016	0.336793
>ENST00000690395.1	ENSG00000291132	ENSG00000291132	902	0.00957548	0.414683
>ENST00000691785.2	ENSG00000291132	ENSG00000291132	1138	0.00861855	0.379111
>ENST00000686439.1	ENSG00000291132	ENSG00000291132	1021	-0.009664	-0.300512
>ENST00000690834.1	ENSG00000291132	ENSG00000291132	2035	0.00260154	0.155439
>ENST00000702293.1	ENSG00000291132	ENSG00000291132	1614	0.019417	0.780524
>ENST00000686704.1	ENSG00000291132	ENSG00000291132	1090	-0.00867408	-0.263713
>ENST00000690702.1	ENSG00000291132	ENSG00000291132	1218	0.00218852	0.140086
>ENST00000690989.1	ENSG00000291132	ENSG00000291132	2666	0.0137189	0.568709
>ENST00000690223.1	ENSG00000291132	ENSG00000291132	2226	0.00100714	0.0961696
>ENST00000692669.1	ENSG00000291132	ENSG00000291132	1950	-0.000105803	0.054798
>ENST00000423995.5	ENSG00000291132	ENSG00000291132	1878	0.00768949	0.344575
>ENST00000688352.1	ENSG00000291132	ENSG00000291132	1284	0.0163044	0.664821
>ENST00000687611.1	ENSG00000291132	ENSG00000291132	1813	0.00039486	0.0734093
>ENST00000690160.1	ENSG00000291132	ENSG00000291132	1523	0.0137494	0.569842
>ENST00000685422.1	ENSG00000291132	ENSG00000291132	1269	0.0113178	0.47945
>ENST00000691337.1	ENSG00000291132	ENSG00000291132	1180	-0.00758841	-0.223355
>ENST00000701292.1	ENSG00000291132	ENSG00000291132	1637	0.0109837	0.467032
>ENST00000441044.5	ENSG00000291132	ENSG00000291132	2624	0.0147278	0.606212
>ENST00000687896.1	ENSG00000291132	ENSG00000291132	1336	-0.003124	-0.0573984
>ENST00000689272.1	ENSG00000291132	ENSG00000291132	2095	-0.000978273	0.0223654
>ENST00000685467.1	ENSG00000291132	ENSG00000291132	1701	0.012293	0.515702
>ENST00000691667.1	ENSG00000291132	ENSG00000291132	1314	0.00782274	0.349528
>ENST00000702845.1	ENSG00000291132	ENSG00000291132	2017	0.00299287	0.169986
>ENST00000702622.1	ENSG00000291132	ENSG00000291132	1427	0.0115972	0.489839
>ENST00000688603.1	ENSG00000291132	ENSG00000291132	2505	0.0127704	0.533447
>ENST00000692604.2	ENSG00000291132	ENSG00000291132	1521	0.0116168	0.490568
>ENST00000690525.1	ENSG00000291132	ENSG00000291132	1412	0.00349862	0.188786
>ENST00000690681.1	ENSG00000291132	ENSG00000291132	1421	0.00929038	0.404085
>ENST00000686514.2	ENSG00000291132	ENSG00000291132	1956	-0.00369239	-0.0785271
>ENST00000688982.1	ENSG00000291132	ENSG00000291132	1549	0.00141725	0.111415
>ENST00000692437.1	ENSG00000291132	ENSG00000291132	1361	0.00798678	0.355626
>ENST00000702752.1	ENSG00000291132	ENSG00000291132	1829	0.0198538	0.796762
>ENST00000692983.1	ENSG00000291132	ENSG00000291132	1921	-0.00382346	-0.0833996
>ENST00000689475.1	ENSG00000291132	ENSG00000291132	1707	0.0203044	0.813514
>ENST00000689179.1	ENSG00000291132	ENSG00000291132	1443	0.00538794	0.259019
>ENST00000689381.1	ENSG00000291132	ENSG00000291132	1577	0.00555413	0.265197
>ENST00000691346.1	ENSG00000291132	ENSG00000291132	1826	0.0139738	0.578183
>ENST00000687023.1	ENSG00000291132	ENSG00000291132	1536	0.00803695	0.357491
>ENST00000702677.1	ENSG00000291132	ENSG00000291132	1676	0.00459565	0.229566
>ENST00000692193.1	ENSG00000291132	ENSG00000291132	1154	0.00611223	0.285943
>ENST00000686168.1	ENSG00000291132	ENSG00000291132	1635	0.0114842	0.485635
>ENST00000702708.1	ENSG00000291132	ENSG00000291132	1436	0.00704474	0.320607
>ENST00000689559.1	ENSG00000291132	ENSG00000291132	1620	0.0104031	0.445449
>ENST00000702147.1	ENSG00000291132	ENSG00000291132	959	0.00860961	0.378779
>ENST00000688292.1	ENSG00000291132	ENSG00000291132	2046	0.0236945	0.939534
>ENST00000702446.1	ENSG00000291132	ENSG00000291132	1089	0.00602423	0.282672
>ENST00000689308.1	ENSG00000291132	ENSG00000291132	1713	0.0082662	0.366013
>ENST00000685313.1	ENSG00000291132	ENSG00000291132	1133	0.0183827	0.742075
>ENST00000693653.1	ENSG00000291132	ENSG00000291132	1832	0.0105105	0.44944
>ENST00000686813.1	ENSG00000291132	ENSG00000291132	1043	0.00768229	0.344307
>ENST00000693343.1	ENSG00000291132	ENSG00000291132	1658	0.0232164	0.92176
>ENST00000690567.1	ENSG00000291132	ENSG00000291132	1085	0.00368767	0.195814
>ENST00000692163.1	ENSG00000291132	ENSG00000291132	2400	0.00600199	0.281845
>ENST00000701049.1	ENSG00000291132	ENSG00000291132	1812	-0.0024462	-0.0322023
>ENST00000702633.1	ENSG00000290045	ENSG00000290045	1379	0.0172291	0.699195
>ENST00000448134.1	ENSG00000233775	ENSG00000233775	687	0.0448306	1.72523
>ENST00000421619.1	ENSG00000224409	ENSG00000224409	395	0.0228051	0.906473
>ENST00000661031.1	ENSG00000287691	ENSG00000287691	575	-9.65085e-05	0.0551435
>ENST00000633169.1	ENSG00000278966	ENSG00000278966	911	0.0440942	1.69786
>ENST00000623226.1	ENSG00000278966	ENSG00000278966	375	0.0373441	1.44694
>ENST00000427524.1	ENSG00000236065	ENSG00000236065	1680	0.0126383	0.528538
>ENST00000622988.1	ENSG00000278997	ENSG00000278997	1360	0.00520773	0.252319
>ENST00000624339.1	ENSG00000279179	ENSG00000279179	3448	0.0691596	2.62962
>ENST00000641271.1	ENSG00000284721	ENSG00000284721	1932	-0.033042	-1.16955
>ENST00000641727.1	ENSG00000284721	ENSG00000284721	32	0.00291773	0.167193
>ENST00000602618.1	ENSG00000270115	ENSG00000270115	469	0.0014969	0.114376
>ENST00000627421.1	ENSG00000225313	ENSG00000225313	836	0.0160546	0.655535
>ENST00000588828.1	ENSG00000225313	ENSG00000225313	791	0.0180635	0.73021
>ENST00000624453.3	ENSG00000225313	ENSG00000225313	856	0.0166321	0.677002
>ENST00000630229.1	ENSG00000225313	ENSG00000225313	870	-0.0216223	-0.745042
>ENST00000457957.2	ENSG00000225313	ENSG00000225313	636	-0.00750919	-0.22041
>ENST00000587696.2	ENSG00000225313	ENSG00000225313	1432	0.0464666	1.78605
>ENST00000625117.1	ENSG00000225313	ENSG00000225313	424	0.0439425	1.69222
>ENST00000624012.1	ENSG00000225313	ENSG00000225313	1047	0.0271963	1.06971
>ENST00000628643.2	ENSG00000225313	ENSG00000225313	551	0.00955569	0.413948
>ENST00000630909.2	ENSG00000225313	ENSG00000225313	837	-0.048144	-1.73094
>ENST00000627130.1	ENSG00000225313	ENSG00000225313	546	0.0200704	0.804815
>ENST00000432703.1	ENSG00000233246	PHC2-AS1	490	0.0285867	1.12139
>ENST00000425631.5	ENSG00000231163	CSMD2-AS1	1367	0.0265107	1.04422
>ENST00000668264.1	ENSG00000231163	CSMD2-AS1	658	0.025672	1.01304
>ENST00000654712.1	ENSG00000231163	CSMD2-AS1	678	0.0435433	1.67738
>ENST00000659019.1	ENSG00000231163	CSMD2-AS1	1132	0.025612	1.01081
>ENST00000663192.1	ENSG00000231163	CSMD2-AS1	1101	0.0237401	0.941228
>ENST00000662460.1	ENSG00000231163	CSMD2-AS1	906	0.0356132	1.38259
>ENST00000661540.1	ENSG00000231163	CSMD2-AS1	1045	0.0234064	0.928824
>ENST00000665318.1	ENSG00000231163	CSMD2-AS1	949	0.0185707	0.749066
>ENST00000663471.1	ENSG00000231163	CSMD2-AS1	1289	0.0198635	0.797125
>ENST00000434181.6	ENSG00000231163	CSMD2-AS1	693	0.0283321	1.11193
>ENST00000664189.1	ENSG00000231163	CSMD2-AS1	1007	0.0187664	0.75634
>ENST00000661122.1	ENSG00000231163	CSMD2-AS1	1029	0.0197396	0.792517
>ENST00000659870.1	ENSG00000231163	CSMD2-AS1	830	0.0292187	1.14489
>ENST00000432447.5	ENSG00000231163	CSMD2-AS1	500	0.020378	0.816248
>ENST00000414868.1	ENSG00000231163	CSMD2-AS1	546	0.00842223	0.371813
>ENST00000653768.1	ENSG00000231163	CSMD2-AS1	928	0.0267673	1.05376
>ENST00000660205.1	ENSG00000231163	CSMD2-AS1	1190	0.0166899	0.679148
>ENST00000667628.1	ENSG00000231163	CSMD2-AS1	531	0.0220743	0.879304
>ENST00000653656.1	ENSG00000231163	CSMD2-AS1	1043	0.024492	0.96918
>ENST00000438719.1	ENSG00000231163	CSMD2-AS1	558	0.0352183	1.36791
>ENST00000431046.1	ENSG00000231163	CSMD2-AS1	646	0.0235613	0.934581
>ENST00000666642.1	ENSG00000287703	ENSG00000287703	1426	0.030859	1.20586
>ENST00000542839.1	ENSG00000255811	ENSG00000255811	560	0.029254	1.1462
>ENST00000429293.1	ENSG00000230163	ENSG00000230163	720	0.0213033	0.850646
>ENST00000641402.1	ENSG00000284640	ENSG00000284640	1886	-0.0200644	-0.687131
>ENST00000432683.1	ENSG00000227409	ZMYM4-AS1	459	-0.0366874	-1.30506
>ENST00000444348.3	ENSG00000239636	TFAP2E-AS1	910	9.42381e-05	0.0622342
>ENST00000425881.1	ENSG00000239636	TFAP2E-AS1	283	-0.015719	-0.525596
>ENST00000373226.2	ENSG00000232335	ENSG00000232335	539	-0.0349908	-1.24199
>ENST00000655341.1	ENSG00000286899	ENSG00000286899	1802	-0.0110964	-0.353758
>ENST00000606838.1	ENSG00000271914	ENSG00000271914	396	-0.0555012	-2.00443
>ENST00000466576.2	ENSG00000271554	ENSG00000271554	367	-0.0201488	-0.690266
>ENST00000479395.2	ENSG00000271554	ENSG00000271554	385	-0.0175778	-0.594693
>ENST00000657488.1	ENSG00000286379	ENSG00000286379	4878	0.0158129	0.646549
>ENST00000641463.1	ENSG00000284705	ENSG00000284705	2694	0.015822	0.646886
>ENST00000642109.1	ENSG00000284720	ENSG00000284720	1521	0.0366012	1.41932
>ENST00000664693.1	ENSG00000234481	ENSG00000234481	778	-0.00110833	0.0175308
>ENST00000451375.1	ENSG00000234481	ENSG00000234481	463	0.0124897	0.523015
>ENST00000642067.1	ENSG00000284650	ENSG00000284650	1039	0.0309381	1.2088
>ENST00000657513.1	ENSG00000223944	ENSG00000223944	1993	0.0151805	0.623039
>ENST00000655056.1	ENSG00000223944	ENSG00000223944	2824	0.0125155	0.523974
>ENST00000702821.1	ENSG00000223944	ENSG00000223944	627	-0.0144964	-0.480147
>ENST00000413901.1	ENSG00000223944	ENSG00000223944	596	0.00868955	0.38175
>ENST00000702690.1	ENSG00000223944	ENSG00000223944	769	0.0164964	0.671958
>ENST00000668045.1	ENSG00000233621	ZC3H12A-DT	1867	-0.0167821	-0.565114
>ENST00000691215.1	ENSG00000233621	ZC3H12A-DT	1263	-0.000314801	0.0470289
>ENST00000424989.3	ENSG00000233621	ZC3H12A-DT	1423	0.0235534	0.934287
>ENST00000689160.2	ENSG00000233621	ZC3H12A-DT	1319	0.025993	1.02498
>ENST00000689916.1	ENSG00000233621	ZC3H12A-DT	1129	0.0321036	1.25213
>ENST00000689210.1	ENSG00000233621	ZC3H12A-DT	1264	0.0303354	1.1864
>ENST00000687858.1	ENSG00000233621	ZC3H12A-DT	542	0.000439642	0.075074
>ENST00000641190.1	ENSG00000284748	ENSG00000284748	1326	0.00426728	0.21736
>ENST00000433474.1	ENSG00000233728	ENSG00000233728	700	0.0317237	1.238
>ENST00000419993.1	ENSG00000230955	ENSG00000230955	481	-0.00616359	-0.17039
>ENST00000432922.5	ENSG00000224592	MIR3659HG	593	0.000359116	0.0720806
>ENST00000428151.1	ENSG00000224592	MIR3659HG	573	0.00859953	0.378404
>ENST00000641212.1	ENSG00000284623	LINC02786	1562	0.0313984	1.22591
>ENST00000655033.1	ENSG00000286552	ENSG00000286552	1033	-0.00220583	-0.0232669
>ENST00000671301.1	ENSG00000287987	ENSG00000287987	1235	0.0182548	0.737321
>ENST00000431311.1	ENSG00000237290	LINC01343	2283	0.030278	1.18426
>ENST00000649079.1	ENSG00000237290	LINC01343	860	0.0302527	1.18332
>ENST00000658664.1	ENSG00000238063	LINC01685	1016	0.00381926	0.200706
>ENST00000452971.2	ENSG00000238063	LINC01685	1144	0.00368955	0.195884
>ENST00000658241.1	ENSG00000238063	LINC01685	1592	0.0233619	0.927171
>ENST00000665359.1	ENSG00000238063	LINC01685	1159	0.00718264	0.325733
>ENST00000634732.1	ENSG00000238063	LINC01685	1239	0.00217436	0.139559
>ENST00000658982.1	ENSG00000238063	LINC01685	1241	0.00251763	0.15232
>ENST00000634464.2	ENSG00000238063	LINC01685	1204	0.00810652	0.360077
>ENST00000660113.1	ENSG00000238063	LINC01685	1089	0.00661825	0.304753
>ENST00000658851.1	ENSG00000238063	LINC01685	1364	0.0218837	0.872222
>ENST00000658172.1	ENSG00000238063	LINC01685	1491	0.00527551	0.254839
>ENST00000659619.1	ENSG00000238063	LINC01685	1203	0.00317698	0.17683
>ENST00000654266.1	ENSG00000238063	LINC01685	1660	0.0199085	0.798795
>ENST00000658281.1	ENSG00000238063	LINC01685	1212	0.0105383	0.450476
>ENST00000671197.1	ENSG00000238063	LINC01685	1310	0.0147732	0.6079
>ENST00000658751.1	ENSG00000238063	LINC01685	1260	0.0110554	0.469697
>ENST00000634298.1	ENSG00000238063	LINC01685	1107	0.00665154	0.305991
>ENST00000641723.1	ENSG00000284632	ENSG00000284632	440	-0.0182633	-0.620175
>ENST00000641481.1	ENSG00000284632	ENSG00000284632	890	0.0099096	0.427104
>ENST00000641963.1	ENSG00000284632	ENSG00000284632	514	-0.00159188	-0.000444444
>ENST00000622355.1	ENSG00000273637	ENSG00000273637	2171	-0.035767	-1.27085
>ENST00000663032.2	ENSG00000228436	RRAGC-DT	770	-0.0148439	-0.493067
>ENST00000456813.3	ENSG00000228436	RRAGC-DT	605	-0.0262839	-0.918329
>ENST00000667635.1	ENSG00000228436	RRAGC-DT	1172	-0.0118803	-0.3829
>ENST00000433671.2	ENSG00000228436	RRAGC-DT	630	-0.0217115	-0.748355
>ENST00000443161.1	ENSG00000228436	RRAGC-DT	424	-0.0315906	-1.11559
>ENST00000669616.1	ENSG00000287422	ENSG00000287422	1941	0.0120186	0.505501
>ENST00000289890.7	ENSG00000226438	ENSG00000226438	558	-0.00128458	0.0109791
>ENST00000649325.1	ENSG00000291129	PPIEL	2241	0.055948	2.1385
>ENST00000458207.5	ENSG00000291129	PPIEL	693	0.0464118	1.78401
>ENST00000647627.1	ENSG00000291129	PPIEL	681	0.0354127	1.37514
>ENST00000701995.1	ENSG00000291129	PPIEL	1283	0.0562514	2.14978
>ENST00000649920.2	ENSG00000291129	PPIEL	950	0.0322519	1.25764
>ENST00000648902.2	ENSG00000291129	PPIEL	999	0.0329861	1.28493
>ENST00000688421.2	ENSG00000291129	PPIEL	1228	0.0582882	2.2255
>ENST00000331856.7	ENSG00000291129	PPIEL	2757	0.0469882	1.80544
>ENST00000692593.1	ENSG00000291129	PPIEL	988	0.0343242	1.33467
>ENST00000685136.1	ENSG00000291129	PPIEL	1070	0.0443038	1.70565
>ENST00000687069.1	ENSG00000291129	PPIEL	1173	0.059615	2.27482
>ENST00000687042.1	ENSG00000291129	PPIEL	1212	0.0595036	2.27068
>ENST00000701288.1	ENSG00000291129	PPIEL	1268	0.0583532	2.22791
>ENST00000702815.1	ENSG00000291129	PPIEL	1136	0.0305914	1.19591
>ENST00000692060.1	ENSG00000291129	PPIEL	1412	0.0535274	2.04852
>ENST00000693023.1	ENSG00000291129	PPIEL	1220	0.0601922	2.29628
>ENST00000690758.1	ENSG00000291129	PPIEL	1315	0.0589144	2.24877
>ENST00000692918.1	ENSG00000291129	PPIEL	1283	0.0603697	2.30287
>ENST00000702507.1	ENSG00000291129	PPIEL	1155	0.0209618	0.837952
>ENST00000431553.7	ENSG00000291129	PPIEL	1382	0.0451274	1.73626
>ENST00000702110.1	ENSG00000291129	PPIEL	1416	0.0538026	2.05875
>ENST00000687127.1	ENSG00000291129	PPIEL	1388	0.0467063	1.79496
>ENST00000688592.1	ENSG00000291129	PPIEL	1379	0.0567896	2.16979
>ENST00000450157.6	ENSG00000291129	PPIEL	1145	0.0264359	1.04144
>ENST00000417869.6	ENSG00000291129	PPIEL	1070	0.0248276	0.981654
>ENST00000645296.1	ENSG00000291129	PPIEL	2356	0.0444314	1.71039
>ENST00000642822.1	ENSG00000291129	PPIEL	2737	0.0463623	1.78217
>ENST00000643783.1	ENSG00000291129	PPIEL	2408	0.0347278	1.34968
>ENST00000644305.1	ENSG00000291129	PPIEL	2339	0.04014	1.55087
>ENST00000644158.1	ENSG00000291129	PPIEL	1048	0.00451415	0.226537
>ENST00000690255.1	ENSG00000291129	PPIEL	1115	-0.0122517	-0.396703
>ENST00000415255.2	ENSG00000228060	PABPC4-AS1	1316	-0.0218682	-0.754181
>ENST00000650144.1	ENSG00000228060	PABPC4-AS1	487	0.00979444	0.422823
>ENST00000424418.1	ENSG00000225903	ENSG00000225903	304	-0.00733749	-0.214027
>ENST00000648746.1	ENSG00000285905	BMP8B-AS1	1218	0.0204015	0.817122
>ENST00000566366.1	ENSG00000261798	ENSG00000261798	1196	0.0320318	1.24946
>ENST00000687309.1	ENSG00000284719	ENSG00000284719	1098	-0.0201004	-0.688467
>ENST00000641382.1	ENSG00000284719	ENSG00000284719	801	-0.00720819	-0.209221
>ENST00000685822.1	ENSG00000284719	ENSG00000284719	644	0.00606521	0.284195
>ENST00000687094.1	ENSG00000284719	ENSG00000284719	878	0.0147062	0.605408
>ENST00000641632.1	ENSG00000284719	ENSG00000284719	1098	-0.00812755	-0.243397
>ENST00000641026.1	ENSG00000284678	LINC02811	673	0.00230385	0.144373
>ENST00000418255.1	ENSG00000236546	MYCL-AS1	785	-0.0166021	-0.558425
>ENST00000567508.2	ENSG00000259943	ZMPSTE24-DT	1639	-0.0143518	-0.474774
>ENST00000703006.1	ENSG00000290111	ENSG00000290111	202	-0.00547563	-0.144816
>ENST00000642138.1	ENSG00000284677	ENSG00000284677	673	-0.0281141	-0.986364
>ENST00000565390.2	ENSG00000260920	ENSG00000260920	2449	-0.0230147	-0.796801
>ENST00000624658.1	ENSG00000279667	ENSG00000279667	1005	-0.056662	-2.04758
>ENST00000450713.1	ENSG00000238287	EXO5-DT	605	-0.011855	-0.381959
>ENST00000453437.1	ENSG00000227278	ENSG00000227278	432	-0.00538667	-0.141509
>ENST00000437060.1	ENSG00000238186	ENSG00000238186	546	-0.0221809	-0.765806
>ENST00000666986.1	ENSG00000286838	ENSG00000286838	720	-0.0275951	-0.96707
>ENST00000658681.1	ENSG00000287743	ENSG00000287743	1672	-0.0157973	-0.528508
>ENST00000440100.1	ENSG00000237899	ENSG00000237899	471	-0.01001	-0.313373
>ENST00000606277.2	ENSG00000272145	NFYC-AS1	1695	-0.0307052	-1.08268
>ENST00000414199.1	ENSG00000229528	ENSG00000229528	471	0.00986876	0.425585
>ENST00000653821.1	ENSG00000286668	ENSG00000286668	1354	0.0419328	1.61751
>ENST00000626479.1	ENSG00000281207	SLFNL1-AS1	4800	0.0687522	2.61448
>ENST00000657314.1	ENSG00000287400	ENSG00000287400	4437	-0.0497386	-1.79022
>ENST00000425554.1	ENSG00000235358	SCMH1-DT	623	-0.00830376	-0.249947
>ENST00000670398.1	ENSG00000235358	SCMH1-DT	1066	0.0166304	0.676937
>ENST00000445073.1	ENSG00000235358	SCMH1-DT	709	-0.0243838	-0.847696
>ENST00000422305.1	ENSG00000235358	SCMH1-DT	514	-0.0113985	-0.36499
>ENST00000653728.2	ENSG00000291157	ENSG00000291157	1313	-0.0124302	-0.40334
>ENST00000670055.2	ENSG00000291157	ENSG00000291157	1093	-0.0169776	-0.572384
>ENST00000662236.2	ENSG00000291157	ENSG00000291157	1362	-0.0132785	-0.434874
>ENST00000429109.1	ENSG00000229901	FOXO6-AS1	394	-0.0107616	-0.341313
>ENST00000440249.1	ENSG00000230881	ENSG00000230881	265	0.0315911	1.23307
>ENST00000670076.1	ENSG00000287587	ENSG00000287587	1188	-0.0155989	-0.521132
>ENST00000436207.2	ENSG00000227527	ENSG00000227527	661	0.0274694	1.07986
>ENST00000649886.1	ENSG00000285728	ENSG00000285728	2041	0.0023865	0.147445
>ENST00000667389.1	ENSG00000285728	ENSG00000285728	1885	-0.0122715	-0.39744
>ENST00000701399.1	ENSG00000285728	ENSG00000285728	919	-0.00216431	-0.0217233
>ENST00000414339.2	ENSG00000234917	ENSG00000234917	601	-0.0224821	-0.777005
>ENST00000447572.1	ENSG00000228452	C1orf50-AS1	484	0.000107024	0.0627095
>ENST00000659750.1	ENSG00000228192	ZNF691-DT	3131	-0.00786527	-0.233647
>ENST00000414798.1	ENSG00000228192	ZNF691-DT	514	-0.0103018	-0.324222
>ENST00000416809.2	ENSG00000228192	ZNF691-DT	627	-0.0160511	-0.537943
>ENST00000444563.7	ENSG00000228192	ZNF691-DT	653	-0.0189466	-0.645576
>ENST00000425076.1	ENSG00000228192	ZNF691-DT	536	-0.0086598	-0.263182
>ENST00000691915.1	ENSG00000288955	ENSG00000288955	1390	0.0300303	1.17506
>ENST00000431759.6	ENSG00000227533	SLC2A1-DT	1136	0.010975	0.46671
>ENST00000416689.2	ENSG00000227533	SLC2A1-DT	3106	0.0136289	0.565364
>ENST00000653200.1	ENSG00000227533	SLC2A1-DT	1758	0.0340803	1.32561
>ENST00000664148.1	ENSG00000227533	SLC2A1-DT	1535	0.0268523	1.05692
>ENST00000640236.1	ENSG00000283973	ENSG00000283973	535	0.0341383	1.32776
>ENST00000640492.1	ENSG00000283973	ENSG00000283973	759	0.0608525	2.32082
>ENST00000658437.1	ENSG00000283973	ENSG00000283973	621	0.027006	1.06263
>ENST00000671634.1	ENSG00000287113	ENSG00000287113	557	0.0419689	1.61885
>ENST00000424948.2	ENSG00000234694	CDC20-DT	679	0.00235947	0.14644
>ENST00000686069.2	ENSG00000288772	ENSG00000288772	430	0.00135942	0.109265
>ENST00000436713.1	ENSG00000229431	MED8-AS1	731	0.0162852	0.664106
>ENST00000396885.2	ENSG00000229372	SZT2-AS1	699	0.0164229	0.669223
>ENST00000444386.1	ENSG00000229348	HYI-AS1	545	-0.0445933	-1.59895
>ENST00000663424.1	ENSG00000236200	KDM4A-AS1	794	0.0588012	2.24457
>ENST00000439057.6	ENSG00000236200	KDM4A-AS1	948	0.0326451	1.27226
>ENST00000398804.7	ENSG00000236200	KDM4A-AS1	592	0.00183699	0.127018
>ENST00000659644.2	ENSG00000236200	KDM4A-AS1	3391	0.0236196	0.936749
>ENST00000434346.1	ENSG00000236200	KDM4A-AS1	833	0.00522188	0.252846
>ENST00000453015.1	ENSG00000236200	KDM4A-AS1	647	0.0342031	1.33017
>ENST00000418149.2	ENSG00000236200	KDM4A-AS1	466	0.0501323	1.92231
>ENST00000437753.1	ENSG00000229444	ST3GAL3-AS1	469	0.00531314	0.256238
>ENST00000657883.1	ENSG00000237950	LINC02918	2224	0.0267262	1.05223
>ENST00000446167.3	ENSG00000288573	ENSG00000288573	823	0.0154697	0.633791
>ENST00000445226.1	ENSG00000288573	ENSG00000288573	294	-0.011027	-0.351178
>ENST00000412378.1	ENSG00000288573	ENSG00000288573	494	0.01637	0.667256
>ENST00000647729.1	ENSG00000285649	ENSG00000285649	2044	0.0191055	0.768945
>ENST00000693417.1	ENSG00000230615	ENSG00000230615	678	0.0391862	1.51541
>ENST00000657086.2	ENSG00000230615	ENSG00000230615	1782	0.0292945	1.14771
>ENST00000623351.1	ENSG00000230615	ENSG00000230615	482	0.0535005	2.04752
>ENST00000624869.1	ENSG00000230615	ENSG00000230615	142	0.0525963	2.01391
>ENST00000607988.5	ENSG00000230615	ENSG00000230615	454	0.0654541	2.49188
>ENST00000609636.5	ENSG00000230615	ENSG00000230615	456	0.0347455	1.35034
>ENST00000609472.5	ENSG00000230615	ENSG00000230615	276	0.0119148	0.501642
>ENST00000610167.5	ENSG00000230615	ENSG00000230615	333	0.0404585	1.56271
>ENST00000434244.5	ENSG00000230615	ENSG00000230615	2644	0.0138691	0.57429
>ENST00000630871.2	ENSG00000230615	ENSG00000230615	352	0.025211	0.995909
>ENST00000626342.1	ENSG00000230615	ENSG00000230615	826	0.0226079	0.89914
>ENST00000626430.1	ENSG00000230615	ENSG00000230615	596	0.0404325	1.56174
>ENST00000628234.2	ENSG00000230615	ENSG00000230615	754	0.0224783	0.894325
>ENST00000656061.1	ENSG00000230615	ENSG00000230615	2292	0.0132654	0.551851
>ENST00000431800.2	ENSG00000230615	ENSG00000230615	874	0.0119477	0.502867
>ENST00000437643.1	ENSG00000230615	ENSG00000230615	614	0.0208388	0.833377
>ENST00000616338.2	ENSG00000230615	ENSG00000230615	494	0.0209207	0.836421
>ENST00000453688.5	ENSG00000230615	ENSG00000230615	654	0.0329647	1.28414
>ENST00000447959.1	ENSG00000230615	ENSG00000230615	760	0.0175129	0.709744
>ENST00000609027.1	ENSG00000230615	ENSG00000230615	940	0.0361844	1.40382
>ENST00000630008.2	ENSG00000230615	ENSG00000230615	830	0.0214134	0.854739
>ENST00000627824.2	ENSG00000230615	ENSG00000230615	1796	0.0225334	0.896374
>ENST00000625367.2	ENSG00000230615	ENSG00000230615	566	0.0233104	0.925254
>ENST00000628123.1	ENSG00000230615	ENSG00000230615	395	0.0169469	0.688703
>ENST00000627999.1	ENSG00000230615	ENSG00000230615	756	0.0548015	2.09588
>ENST00000625982.1	ENSG00000230615	ENSG00000230615	921	-0.00287608	-0.0481821
>ENST00000414156.1	ENSG00000233602	ERI3-IT1	619	0.015323	0.628339
>ENST00000440985.5	ENSG00000225721	ENSG00000225721	510	0.0162763	0.663774
>ENST00000428791.1	ENSG00000225721	ENSG00000225721	580	-0.00511146	-0.131279
>ENST00000702618.1	ENSG00000290041	ENSG00000290041	567	0.0569697	2.17648
>ENST00000626198.1	ENSG00000281912	LINC01144	1710	0.00871303	0.382623
>ENST00000685973.1	ENSG00000289407	ENSG00000289407	696	-0.0215112	-0.740912
>ENST00000430643.1	ENSG00000230896	ENSG00000230896	598	-0.0231338	-0.801228
>ENST00000450004.1	ENSG00000226957	ENSG00000226957	649	0.0117826	0.496729
>ENST00000452785.2	ENSG00000227857	ENSG00000227857	339	-0.0259805	-0.907051
>ENST00000606395.1	ENSG00000291138	ENSG00000291138	618	0.0203303	0.814476
>ENST00000607656.5	ENSG00000291138	ENSG00000291138	378	0.00760339	0.341374
>ENST00000429784.2	ENSG00000291138	ENSG00000291138	777	0.0362849	1.40756
>ENST00000635606.3	ENSG00000291138	ENSG00000291138	493	0.0278529	1.09412
>ENST00000692135.1	ENSG00000291138	ENSG00000291138	718	0.0129986	0.541931
>ENST00000455247.2	ENSG00000291138	ENSG00000291138	575	0.0380533	1.4733
>ENST00000635298.1	ENSG00000291138	ENSG00000291138	708	0.0410982	1.58649
>ENST00000700887.1	ENSG00000291138	ENSG00000291138	726	0.0535486	2.04931
>ENST00000634819.2	ENSG00000224863	LINC01398	1401	0.0654919	2.49328
>ENST00000416581.1	ENSG00000224863	LINC01398	1129	0.0408433	1.57701
>ENST00000663451.1	ENSG00000224863	LINC01398	1081	0.0579365	2.21242
>ENST00000656737.1	ENSG00000224863	LINC01398	1023	0.058377	2.2288
>ENST00000657773.1	ENSG00000269956	MKNK1-AS1	1295	0.0244019	0.96583
>ENST00000602433.1	ENSG00000269956	MKNK1-AS1	2445	0.0505919	1.9394
>ENST00000442839.5	ENSG00000228237	EFCAB14-AS1	500	-0.0260674	-0.91028
>ENST00000418985.1	ENSG00000228237	EFCAB14-AS1	491	-0.00643814	-0.180596
>ENST00000505841.5	ENSG00000290456	CYP4Z2P	1436	0.00735555	0.332161
>ENST00000444042.2	ENSG00000225506	CYP4A22-AS1	921	0.0347302	1.34977
>ENST00000429328.2	ENSG00000224805	LINC00853	661	0.0373275	1.44632
>ENST00000702865.1	ENSG00000290081	ENSG00000290081	904	0.00513162	0.24949
>ENST00000422216.1	ENSG00000226252	ENSG00000226252	4036	-0.00617766	-0.170913
>ENST00000420876.1	ENSG00000225762	LINC01389	483	-0.0213794	-0.736012
>ENST00000445551.1	ENSG00000237424	FOXD2-AS1	2509	0.0124769	0.522539
>ENST00000454285.2	ENSG00000227947	LINC01738	1461	-0.0127798	-0.416336
>ENST00000438589.1	ENSG00000223814	ENSG00000223814	407	0.0356018	1.38217
>ENST00000445070.1	ENSG00000225028	ENSG00000225028	1807	0.0512626	1.96433
>ENST00000635446.1	ENSG00000226133	LINC02794	743	-0.0301918	-1.0636
>ENST00000456803.5	ENSG00000226133	LINC02794	513	0.000368196	0.0724181
>ENST00000439795.1	ENSG00000226133	LINC02794	789	0.0257371	1.01546
>ENST00000455238.1	ENSG00000231413	ENSG00000231413	292	0.00288309	0.165905
>ENST00000604015.1	ENSG00000290466	ENSG00000290466	540	0.000918432	0.0928722
>ENST00000452503.1	ENSG00000290466	ENSG00000290466	645	0.0104411	0.446862
>ENST00000622918.1	ENSG00000279096	ENSG00000279096	2640	0.0386814	1.49665
>ENST00000640049.1	ENSG00000279096	ENSG00000279096	2669	0.0364326	1.41305
>ENST00000706231.1	ENSG00000291246	ENSG00000291246	749	0.0024944	0.151456
>ENST00000431986.2	ENSG00000223720	ENSG00000223720	651	-0.0178111	-0.603365
>ENST00000606809.1	ENSG00000272491	ENSG00000272491	1674	0.0503592	1.93075
>ENST00000624985.1	ENSG00000279214	ENSG00000279214	950	-0.0360532	-1.28149
>ENST00000671560.1	ENSG00000287661	ENSG00000287661	1861	-0.000274839	0.0485144
>ENST00000663662.1	ENSG00000286597	ENSG00000286597	573	0.0159681	0.652319
>ENST00000456002.2	ENSG00000229846	ENSG00000229846	793	-0.0443165	-1.58866
>ENST00000420071.1	ENSG00000230114	AGBL4-AS1	566	0.0250618	0.990361
>ENST00000457061.1	ENSG00000225623	AGBL4-IT1	514	0.00237826	0.147139
>ENST00000622945.1	ENSG00000279324	ENSG00000279324	1901	0.00974506	0.420987
>ENST00000442477.1	ENSG00000237337	ELAVL4-AS1	858	-0.00583638	-0.158226
>ENST00000440897.1	ENSG00000233407	ENSG00000233407	250	-0.0131481	-0.430027
>ENST00000641749.1	ENSG00000284696	LINC02808	1706	-0.0248673	-0.865668
>ENST00000641180.1	ENSG00000284696	LINC02808	956	-0.0233544	-0.809429
>ENST00000641951.1	ENSG00000284696	LINC02808	371	-0.0454076	-1.62922
>ENST00000641628.1	ENSG00000284696	LINC02808	552	-0.0108275	-0.343764
>ENST00000642061.1	ENSG00000284696	LINC02808	236	0.0498571	1.91208
>ENST00000641957.1	ENSG00000284696	LINC02808	626	0.00462566	0.230682
>ENST00000661441.1	ENSG00000284696	LINC02808	646	0.00346204	0.187427
>ENST00000641188.1	ENSG00000284696	LINC02808	675	0.0162974	0.664558
>ENST00000641192.1	ENSG00000284696	LINC02808	594	-0.0131021	-0.428318
>ENST00000642132.1	ENSG00000284645	ENSG00000284645	3304	0.0230933	0.917186
>ENST00000641778.1	ENSG00000284700	ENSG00000284700	930	-0.0515598	-1.85792
>ENST00000686764.1	ENSG00000284700	ENSG00000284700	773	-0.0561504	-2.02857
>ENST00000424664.1	ENSG00000225767	FAF1-AS1	503	0.008871	0.388495
>ENST00000702980.1	ENSG00000290102	ENSG00000290102	670	-0.00386392	-0.0849035
>ENST00000366181.2	ENSG00000203356	LINC01562	2366	0.0427183	1.64671
>ENST00000422306.2	ENSG00000236434	ENSG00000236434	435	0.00561357	0.267406
>ENST00000564479.5	ENSG00000261664	TTC39A-AS1	812	0.0022379	0.141921
>ENST00000568425.1	ENSG00000261664	TTC39A-AS1	554	-0.0204196	-0.700333
>ENST00000424246.1	ENSG00000238140	ENSG00000238140	678	-0.000603078	0.0363127
>ENST00000702775.1	ENSG00000227070	EPS15-AS1	468	-0.00533404	-0.139553
>ENST00000415031.2	ENSG00000227070	EPS15-AS1	518	-0.0136043	-0.446985
>ENST00000426017.1	ENSG00000227070	EPS15-AS1	362	-0.00288974	-0.0486902
>ENST00000629102.1	ENSG00000266993	ENSG00000266993	232	-0.0125049	-0.406116
>ENST00000588291.1	ENSG00000266993	ENSG00000266993	562	-0.00233307	-0.027997
>ENST00000586761.2	ENSG00000266993	ENSG00000266993	1290	-0.0215075	-0.740772
>ENST00000591675.1	ENSG00000266993	ENSG00000266993	933	-0.000335333	0.0462656
>ENST00000607338.1	ENSG00000272175	ENSG00000272175	280	-0.0258459	-0.902046
>ENST00000425802.1	ENSG00000223390	ENSG00000223390	762	-0.0177896	-0.602569
>ENST00000428794.1	ENSG00000228369	TXNDC12-AS1	391	0.00521038	0.252418
>ENST00000606527.1	ENSG00000272100	ENSG00000272100	391	0.0182821	0.738339
>ENST00000661897.1	ENSG00000287078	ENSG00000287078	939	-0.0081029	-0.24248
>ENST00000607321.1	ENSG00000272371	ENSG00000272371	456	0.0368582	1.42887
>ENST00000446786.2	ENSG00000242391	ENSG00000242391	380	-0.0347724	-1.23387
>ENST00000447867.1	ENSG00000232993	ENSG00000232993	467	0.0350742	1.36255
>ENST00000439621.1	ENSG00000235563	ENSG00000235563	1871	0.0439636	1.693
>ENST00000629810.1	ENSG00000236723	ENSG00000236723	835	-0.00901683	-0.276454
>ENST00000452466.1	ENSG00000236723	ENSG00000236723	524	-0.00825403	-0.248099
>ENST00000569869.1	ENSG00000259818	CZIB-DT	3591	0.0479287	1.8404
>ENST00000458151.2	ENSG00000226754	MAGOH-DT	1295	0.0200759	0.805019
>ENST00000655937.1	ENSG00000226754	MAGOH-DT	1649	0.0210897	0.842705
>ENST00000702475.1	ENSG00000226754	MAGOH-DT	726	0.00577736	0.273495
>ENST00000664677.1	ENSG00000226754	MAGOH-DT	1137	0.0215206	0.858722
>ENST00000432653.1	ENSG00000234578	ENSG00000234578	470	0.0296905	1.16243
>ENST00000421637.1	ENSG00000228838	ENSG00000228838	675	0.0339552	1.32096
>ENST00000446686.1	ENSG00000232762	ENSG00000232762	752	0.0235516	0.934222
>ENST00000445039.2	ENSG00000225675	LRP8-DT	567	0.0119153	0.501661
>ENST00000647620.1	ENSG00000285954	ENSG00000285954	886	0.0119096	0.501451
>ENST00000429099.1	ENSG00000226938	ENSG00000226938	383	-0.0166161	-0.558943
>ENST00000669809.1	ENSG00000230138	LINC02812	811	0.0217776	0.868277
>ENST00000449958.1	ENSG00000230138	LINC02812	850	0.0293047	1.14808
>ENST00000624679.1	ENSG00000280378	ENSG00000280378	1755	0.0345887	1.34451
>ENST00000623663.2	ENSG00000280425	ENSG00000280425	4969	0.0612421	2.3353
>ENST00000361350.5	ENSG00000198711	SSBP3-AS1	2624	0.0387581	1.4995
>ENST00000426901.2	ENSG00000225632	ENSG00000225632	1112	-0.0163801	-0.550171
>ENST00000447150.1	ENSG00000232245	ENSG00000232245	289	-0.0231082	-0.800275
>ENST00000664270.1	ENSG00000287582	ENSG00000287582	1051	-0.0138046	-0.454433
>ENST00000433377.1	ENSG00000235741	LINC02784	683	0.0490429	1.88182
>ENST00000416119.1	ENSG00000230728	ENSG00000230728	623	0.0448775	1.72698
>ENST00000450503.1	ENSG00000237453	ENSG00000237453	343	0.0210106	0.839763
>ENST00000658428.1	ENSG00000287724	ENSG00000287724	831	0.0142065	0.586835
>ENST00000689429.1	ENSG00000242396	ENSG00000242396	1135	-0.00943466	-0.291986
>ENST00000415336.1	ENSG00000242396	ENSG00000242396	575	0.0241837	0.95772
>ENST00000443284.1	ENSG00000233203	DHCR24-DT	440	0.00207872	0.136004
>ENST00000436033.1	ENSG00000233203	DHCR24-DT	414	0.0143583	0.592477
>ENST00000455380.5	ENSG00000233203	DHCR24-DT	515	-0.0146025	-0.484092
>ENST00000433690.1	ENSG00000233203	DHCR24-DT	403	-0.0235543	-0.816861
>ENST00000641973.1	ENSG00000284601	ENSG00000284601	1595	0.0411532	1.58853
>ENST00000641734.1	ENSG00000284601	ENSG00000284601	1192	0.0421145	1.62427
>ENST00000641226.1	ENSG00000284601	ENSG00000284601	1060	0.0451539	1.73725
>ENST00000641453.1	ENSG00000284601	ENSG00000284601	1114	0.0442559	1.70387
>ENST00000436960.1	ENSG00000233271	ENSG00000233271	428	0.00486044	0.23941
>ENST00000643232.1	ENSG00000231090	MIR4422HG	2002	-0.0129794	-0.423756
>ENST00000451250.1	ENSG00000231090	MIR4422HG	638	0.0161066	0.657466
>ENST00000643167.1	ENSG00000234810	ENSG00000234810	583	0.00695804	0.317384
>ENST00000646341.1	ENSG00000234810	ENSG00000234810	603	0.00592205	0.278873
>ENST00000422374.1	ENSG00000234810	ENSG00000234810	4063	0.0133446	0.554792
>ENST00000634769.1	ENSG00000234810	ENSG00000234810	583	0.00896296	0.391914
>ENST00000671349.1	ENSG00000234810	ENSG00000234810	913	-0.0651902	-2.3646
>ENST00000670738.1	ENSG00000234810	ENSG00000234810	479	-0.00486155	-0.121989
>ENST00000659410.1	ENSG00000234810	ENSG00000234810	1336	0.0149483	0.61441
>ENST00000424357.1	ENSG00000234810	ENSG00000234810	645	0.0358429	1.39113
>ENST00000646266.1	ENSG00000234810	ENSG00000234810	1405	0.0237893	0.94306
>ENST00000661225.1	ENSG00000234810	ENSG00000234810	916	0.0253246	1.00013
>ENST00000671520.1	ENSG00000234810	ENSG00000234810	987	0.020919	0.836358
>ENST00000648749.1	ENSG00000233079	LINC01755	3146	-0.060484	-2.18966
>ENST00000666111.1	ENSG00000233079	LINC01755	531	-0.0508257	-1.83063
>ENST00000455010.1	ENSG00000233079	LINC01755	453	-0.0532277	-1.91992
>ENST00000458145.2	ENSG00000230250	LINC01753	648	0.00629993	0.29292
>ENST00000671610.1	ENSG00000230250	LINC01753	606	0.0044791	0.225234
>ENST00000635532.1	ENSG00000230250	LINC01753	597	0.00646144	0.298924
>ENST00000665254.1	ENSG00000230250	LINC01753	702	0.00203867	0.134515
>ENST00000435828.1	ENSG00000235612	ENSG00000235612	731	-0.017663	-0.597862
>ENST00000641611.1	ENSG00000260971	ENSG00000260971	1210	-0.0068098	-0.194412
>ENST00000641333.1	ENSG00000260971	ENSG00000260971	1860	-0.0137318	-0.451726
>ENST00000641349.1	ENSG00000260971	ENSG00000260971	892	-0.013391	-0.439055
>ENST00000641348.1	ENSG00000260971	ENSG00000260971	1343	-0.0083826	-0.252878
>ENST00000641565.1	ENSG00000260971	ENSG00000260971	411	-0.0177971	-0.602845
>ENST00000641302.1	ENSG00000260971	ENSG00000260971	932	-0.0138643	-0.456652
>ENST00000641355.1	ENSG00000260971	ENSG00000260971	633	-0.00979384	-0.305338
>ENST00000641914.1	ENSG00000260971	ENSG00000260971	512	-0.0290074	-1.01957
>ENST00000642031.1	ENSG00000260971	ENSG00000260971	997	-0.0297645	-1.04771
>ENST00000641766.1	ENSG00000260971	ENSG00000260971	290	-0.0144306	-0.477701
>ENST00000641445.1	ENSG00000260971	ENSG00000260971	784	0.00368516	0.195721
>ENST00000641155.1	ENSG00000260971	ENSG00000260971	993	0.00277613	0.161929
>ENST00000641177.1	ENSG00000260971	ENSG00000260971	1386	-0.00257867	-0.0371266
>ENST00000641838.1	ENSG00000260971	ENSG00000260971	1141	0.0159763	0.652624
>ENST00000569425.3	ENSG00000260971	ENSG00000260971	1351	0.00201151	0.133506
>ENST00000642068.1	ENSG00000260971	ENSG00000260971	1254	-0.00669517	-0.190151
>ENST00000641942.1	ENSG00000260971	ENSG00000260971	1086	0.0134905	0.560219
>ENST00000642120.1	ENSG00000260971	ENSG00000260971	1151	0.00631206	0.293371
>ENST00000641442.1	ENSG00000260971	ENSG00000260971	1272	0.0104985	0.448995
>ENST00000641502.1	ENSG00000260971	ENSG00000260971	1048	0.017038	0.69209
>ENST00000641594.1	ENSG00000260971	ENSG00000260971	1213	0.0143671	0.592803
>ENST00000641035.1	ENSG00000260971	ENSG00000260971	982	0.0239268	0.948168
>ENST00000641876.1	ENSG00000260971	ENSG00000260971	454	0.0344006	1.33751
>ENST00000641752.1	ENSG00000260971	ENSG00000260971	279	0.00414276	0.212731
>ENST00000451914.3	ENSG00000223956	LINC01767	590	-0.00693107	-0.19892
>ENST00000670778.1	ENSG00000223956	LINC01767	850	-0.0040442	-0.0916053
>ENST00000690755.1	ENSG00000223956	LINC01767	755	-0.00298736	-0.052319
>ENST00000703068.1	ENSG00000223956	LINC01767	1024	-0.000485333	0.0406896
>ENST00000663880.1	ENSG00000223956	LINC01767	1568	0.0218605	0.871358
>ENST00000669154.1	ENSG00000223956	LINC01767	569	0.00226984	0.143109
>ENST00000662108.1	ENSG00000223956	LINC01767	633	0.00956801	0.414406
>ENST00000653637.1	ENSG00000223956	LINC01767	816	0.00822981	0.36466
>ENST00000635434.1	ENSG00000223956	LINC01767	268	0.0108058	0.460417
>ENST00000425435.1	ENSG00000229913	ENSG00000229913	1824	0.0119006	0.501114
>ENST00000417420.1	ENSG00000236341	ENSG00000236341	610	0.0219714	0.875482
>ENST00000422038.1	ENSG00000227935	ENSG00000227935	708	-0.000454921	0.0418202
>ENST00000585589.5	ENSG00000226759	DAB1-AS1	743	-0.00875091	-0.266569
>ENST00000416598.2	ENSG00000226759	DAB1-AS1	1262	-0.0123636	-0.400866
>ENST00000592753.5	ENSG00000226759	DAB1-AS1	711	-0.0156859	-0.524366
>ENST00000585576.5	ENSG00000226759	DAB1-AS1	696	-0.0151964	-0.50617
>ENST00000608806.1	ENSG00000226759	DAB1-AS1	698	-0.0118613	-0.382191
>ENST00000610197.1	ENSG00000226759	DAB1-AS1	659	0.00138273	0.110132
>ENST00000420811.2	ENSG00000226759	DAB1-AS1	703	-0.00926336	-0.285618
>ENST00000432897.5	ENSG00000226759	DAB1-AS1	656	-0.0199863	-0.684224
>ENST00000434141.1	ENSG00000226759	DAB1-AS1	893	-0.0053643	-0.140678
>ENST00000667877.1	ENSG00000226759	DAB1-AS1	1097	-0.0174044	-0.588248
>ENST00000610175.1	ENSG00000226759	DAB1-AS1	662	0.0169111	0.687372
>ENST00000608833.1	ENSG00000226759	DAB1-AS1	658	-0.00323157	-0.061397
>ENST00000591882.1	ENSG00000226759	DAB1-AS1	809	0.00272558	0.16005
>ENST00000587466.5	ENSG00000226759	DAB1-AS1	812	-0.0193083	-0.659024
>ENST00000588227.5	ENSG00000226759	DAB1-AS1	1094	-0.0225613	-0.779946
>ENST00000592898.5	ENSG00000226759	DAB1-AS1	821	-0.0151728	-0.50529
>ENST00000590080.5	ENSG00000226759	DAB1-AS1	633	-0.014857	-0.493551
>ENST00000588058.5	ENSG00000226759	DAB1-AS1	755	-0.0154026	-0.513834
>ENST00000592838.5	ENSG00000226759	DAB1-AS1	738	-0.0148316	-0.492609
>ENST00000591523.5	ENSG00000226759	DAB1-AS1	1100	-0.0203893	-0.699205
>ENST00000591173.5	ENSG00000226759	DAB1-AS1	774	-0.0563665	-2.0366
>ENST00000457412.6	ENSG00000226759	DAB1-AS1	744	-0.0515012	-1.85574
>ENST00000627488.2	ENSG00000226759	DAB1-AS1	659	-0.0172638	-0.583023
>ENST00000628850.2	ENSG00000226759	DAB1-AS1	526	-0.00401932	-0.0906803
>ENST00000628558.2	ENSG00000226759	DAB1-AS1	666	-0.0249046	-0.867056
>ENST00000586465.5	ENSG00000226759	DAB1-AS1	748	-0.0186692	-0.635265
>ENST00000608580.5	ENSG00000226759	DAB1-AS1	759	-0.0190311	-0.648719
>ENST00000609323.1	ENSG00000226759	DAB1-AS1	660	-0.00899229	-0.275542
>ENST00000631770.1	ENSG00000290536	ENSG00000290536	1447	0.060337	2.30166
>ENST00000419596.1	ENSG00000235038	ENSG00000235038	620	-0.0345853	-1.22692
>ENST00000654217.1	ENSG00000286918	ENSG00000286918	1791	-0.0470379	-1.68982
>ENST00000637377.1	ENSG00000283445	ENSG00000283445	2219	-0.018868	-0.642654
>ENST00000636386.1	ENSG00000283445	ENSG00000283445	2708	0.0041938	0.214628
>ENST00000702469.1	ENSG00000290013	ENSG00000290013	666	0.000449909	0.0754557
>ENST00000685887.1	ENSG00000234807	LINC01135	986	0.0217082	0.865696
>ENST00000653297.1	ENSG00000234807	LINC01135	2024	0.00817194	0.362509
>ENST00000649834.1	ENSG00000234807	LINC01135	2366	-0.0271785	-0.951582
>ENST00000663144.1	ENSG00000234807	LINC01135	2401	-0.0233434	-0.809019
>ENST00000693275.2	ENSG00000234807	LINC01135	450	-0.00659192	-0.186313
>ENST00000419531.3	ENSG00000234807	LINC01135	2518	-0.0168912	-0.56917
>ENST00000669294.1	ENSG00000234807	LINC01135	778	0.0126511	0.529015
>ENST00000702876.1	ENSG00000234807	LINC01135	853	0.0182814	0.738311
>ENST00000607372.1	ENSG00000272226	ENSG00000272226	535	0.00889941	0.389551
>ENST00000424592.1	ENSG00000231740	ENSG00000231740	395	0.0282045	1.10719
>ENST00000423408.6	ENSG00000232453	LINC02777	1332	-0.0181244	-0.615011
>ENST00000669325.1	ENSG00000232453	LINC02777	1276	-0.00889085	-0.271771
>ENST00000634986.1	ENSG00000232453	LINC02777	1087	-0.00607437	-0.167073
>ENST00000635492.1	ENSG00000232453	LINC02777	1293	-0.0121178	-0.391726
>ENST00000660449.1	ENSG00000232453	LINC02777	1168	-0.0133843	-0.438806
>ENST00000634763.1	ENSG00000232453	LINC02777	1266	-0.0226899	-0.784727
>ENST00000427292.2	ENSG00000232453	LINC02777	1265	-0.0172669	-0.583136
>ENST00000653076.1	ENSG00000232453	LINC02777	1383	-0.0202374	-0.693559
>ENST00000662139.1	ENSG00000232453	LINC02777	1185	-0.0210877	-0.725168
>ENST00000665413.1	ENSG00000232453	LINC02777	1148	-0.00709195	-0.2049
>ENST00000634502.1	ENSG00000237352	LINC01358	2575	0.030516	1.19311
>ENST00000662532.1	ENSG00000237352	LINC01358	904	0.0244316	0.966936
>ENST00000634569.1	ENSG00000237352	LINC01358	1030	0.0202017	0.809695
>ENST00000447329.6	ENSG00000237352	LINC01358	704	0.0208455	0.833627
>ENST00000438195.6	ENSG00000237352	LINC01358	1464	-0.0189977	-0.647477
>ENST00000656747.1	ENSG00000237352	LINC01358	1662	0.00709303	0.322402
>ENST00000662302.1	ENSG00000237352	LINC01358	1330	-0.00425886	-0.0995846
>ENST00000670138.1	ENSG00000237352	LINC01358	1217	-0.0110764	-0.353016
>ENST00000687396.1	ENSG00000237352	LINC01358	930	0.00946016	0.410396
>ENST00000659582.1	ENSG00000237352	LINC01358	930	0.00267938	0.158333
>ENST00000702243.1	ENSG00000237352	LINC01358	1092	0.0217008	0.86542
>ENST00000424308.1	ENSG00000237352	LINC01358	152	-0.0362376	-1.28834
>ENST00000665715.1	ENSG00000237352	LINC01358	1281	0.03175	1.23899
>ENST00000655640.1	ENSG00000237352	LINC01358	1262	-0.000145464	0.0533237
>ENST00000635515.2	ENSG00000237352	LINC01358	1588	0.0123254	0.516908
>ENST00000449812.3	ENSG00000237352	LINC01358	1430	0.00287427	0.165577
>ENST00000635072.1	ENSG00000237352	LINC01358	1114	0.0277322	1.08963
>ENST00000655635.1	ENSG00000237352	LINC01358	660	0.00600866	0.282093
>ENST00000653100.1	ENSG00000237352	LINC01358	753	-0.00641471	-0.179725
>ENST00000660535.1	ENSG00000237352	LINC01358	1241	0.0278204	1.09291
>ENST00000693458.1	ENSG00000237352	LINC01358	510	0.0419091	1.61663
>ENST00000659940.1	ENSG00000237352	LINC01358	1268	0.00433733	0.219964
>ENST00000635571.1	ENSG00000237352	LINC01358	1687	-0.000430236	0.0427378
>ENST00000659519.1	ENSG00000237352	LINC01358	1378	-0.00226188	-0.0253504
>ENST00000660872.1	ENSG00000237352	LINC01358	833	0.03194	1.24605
>ENST00000665398.1	ENSG00000237352	LINC01358	715	0.0280429	1.10118
>ENST00000654080.1	ENSG00000237352	LINC01358	1354	0.0018835	0.128747
>ENST00000662910.1	ENSG00000237352	LINC01358	1168	0.0198914	0.798161
>ENST00000631169.2	ENSG00000237352	LINC01358	759	-0.0505127	-1.81899
>ENST00000625548.1	ENSG00000237352	LINC01358	874	-0.0213152	-0.733625
>ENST00000422198.1	ENSG00000241042	ENSG00000241042	171	-0.0662097	-2.4025
>ENST00000451090.1	ENSG00000235215	ENSG00000235215	317	-0.0568137	-2.05322
>ENST00000592607.5	ENSG00000224609	FGGY-DT	1094	0.00272703	0.160104
>ENST00000585367.6	ENSG00000224609	FGGY-DT	845	-0.00458153	-0.111579
>ENST00000425914.6	ENSG00000224609	FGGY-DT	1111	0.0033083	0.181711
>ENST00000647858.1	ENSG00000224609	FGGY-DT	2841	0.00159006	0.117839
>ENST00000624582.3	ENSG00000224609	FGGY-DT	845	-0.00533685	-0.139657
>ENST00000625069.3	ENSG00000224609	FGGY-DT	1090	-0.0102975	-0.324061
>ENST00000623433.3	ENSG00000224609	FGGY-DT	778	-0.0126054	-0.409854
>ENST00000624265.3	ENSG00000224609	FGGY-DT	582	0.0190254	0.765966
>ENST00000587839.2	ENSG00000224609	FGGY-DT	1010	-0.0118783	-0.382824
>ENST00000631064.2	ENSG00000224609	FGGY-DT	496	0.0301623	1.17996
>ENST00000436225.1	ENSG00000224609	FGGY-DT	772	0.0147592	0.607379
>ENST00000671348.1	ENSG00000224609	FGGY-DT	1253	-0.0433795	-1.55383
>ENST00000665577.1	ENSG00000224609	FGGY-DT	2544	-0.0282776	-0.992439
>ENST00000604999.1	ENSG00000270457	ENSG00000270457	338	0.0115275	0.487248
>ENST00000443012.1	ENSG00000226883	ENSG00000226883	767	-0.0178391	-0.604408
>ENST00000456878.1	ENSG00000238242	LINC02778	683	0.00258882	0.154966
>ENST00000659925.1	ENSG00000238242	LINC02778	1160	-0.0150737	-0.501606
>ENST00000634836.1	ENSG00000226476	LINC01748	3229	-0.0326603	-1.15536
>ENST00000661790.1	ENSG00000226476	LINC01748	3239	-0.0239395	-0.831178
>ENST00000635048.2	ENSG00000226476	LINC01748	6038	-0.050336	-1.81242
>ENST00000668888.1	ENSG00000226476	LINC01748	994	-0.0116344	-0.37376
>ENST00000635616.1	ENSG00000226476	LINC01748	2143	-0.00253163	-0.0353781
>ENST00000657534.1	ENSG00000226476	LINC01748	2179	0.00307667	0.173101
>ENST00000686091.2	ENSG00000226476	LINC01748	2029	0.00612661	0.286477
>ENST00000662037.1	ENSG00000226476	LINC01748	1325	0.00851511	0.375266
>ENST00000654935.1	ENSG00000226476	LINC01748	1536	-0.0122397	-0.39626
>ENST00000439156.2	ENSG00000226476	LINC01748	1798	-0.0106649	-0.337718
>ENST00000634281.1	ENSG00000226476	LINC01748	2864	-1.68776e-05	0.0581037
>ENST00000660110.1	ENSG00000226476	LINC01748	2754	-0.0282711	-0.992199
>ENST00000660992.1	ENSG00000226476	LINC01748	1289	-0.0261473	-0.91325
>ENST00000665573.1	ENSG00000226476	LINC01748	1731	-0.0284472	-0.998746
>ENST00000671019.1	ENSG00000226476	LINC01748	1833	-0.0329452	-1.16595
>ENST00000671035.1	ENSG00000226476	LINC01748	995	-0.0256343	-0.89418
>ENST00000662596.1	ENSG00000226476	LINC01748	1661	-0.0221542	-0.764813
>ENST00000661176.1	ENSG00000226476	LINC01748	2625	-0.0346781	-1.23037
>ENST00000661045.1	ENSG00000226476	LINC01748	2034	0.000919709	0.0929197
>ENST00000662065.1	ENSG00000226476	LINC01748	1551	-0.0174082	-0.58839
>ENST00000670448.1	ENSG00000226476	LINC01748	1674	-0.0105147	-0.332135
>ENST00000654255.1	ENSG00000226476	LINC01748	1046	0.00173754	0.123321
>ENST00000656757.1	ENSG00000226476	LINC01748	1064	-0.00236928	-0.0293429
>ENST00000663215.1	ENSG00000226476	LINC01748	1360	-0.00416653	-0.0961526
>ENST00000668078.1	ENSG00000226476	LINC01748	1321	-0.000843803	0.0273642
>ENST00000666208.1	ENSG00000226476	LINC01748	1211	0.00980978	0.423393
>ENST00000668738.1	ENSG00000226476	LINC01748	1232	-0.000390276	0.0442232
>ENST00000673767.1	ENSG00000226476	LINC01748	1192	0.00467246	0.232422
>ENST00000423403.1	ENSG00000231252	ENSG00000231252	2344	-0.0222249	-0.76744
>ENST00000667862.1	ENSG00000231252	ENSG00000231252	1309	0.0176249	0.713908
>ENST00000665290.1	ENSG00000231252	ENSG00000231252	1264	0.0203353	0.814661
>ENST00000667362.1	ENSG00000231252	ENSG00000231252	1521	0.0196108	0.787731
>ENST00000665662.1	ENSG00000231252	ENSG00000231252	2137	-0.0246272	-0.856744
>ENST00000635290.1	ENSG00000231252	ENSG00000231252	2012	-0.0169066	-0.569743
>ENST00000663928.1	ENSG00000231252	ENSG00000231252	1653	-0.0206191	-0.707748
>ENST00000634701.1	ENSG00000231252	ENSG00000231252	2183	-0.00388694	-0.0857595
>ENST00000691755.2	ENSG00000231252	ENSG00000231252	580	-0.0170227	-0.57406
>ENST00000665665.1	ENSG00000237928	NFIA-AS2	4256	0.00958585	0.415069
>ENST00000655960.1	ENSG00000237928	NFIA-AS2	2228	-0.0117777	-0.379087
>ENST00000438559.5	ENSG00000237928	NFIA-AS2	1275	0.0121428	0.510118
>ENST00000418662.1	ENSG00000237928	NFIA-AS2	649	-0.0211038	-0.725766
>ENST00000421455.2	ENSG00000237928	NFIA-AS2	2947	0.0295198	1.15608
>ENST00000442027.5	ENSG00000237853	NFIA-AS1	384	-0.0364027	-1.29448
>ENST00000617929.4	ENSG00000237853	NFIA-AS1	245	-0.0399602	-1.42672
>ENST00000596354.5	ENSG00000237853	NFIA-AS1	301	-0.0393133	-1.40267
>ENST00000626805.2	ENSG00000237853	NFIA-AS1	373	-0.0551654	-1.99195
>ENST00000596404.1	ENSG00000237853	NFIA-AS1	480	-0.0343254	-1.21726
>ENST00000630199.2	ENSG00000237853	NFIA-AS1	220	-0.0480179	-1.72625
>ENST00000630993.1	ENSG00000237853	NFIA-AS1	432	-0.0171266	-0.577923
>ENST00000647399.1	ENSG00000284808	ENSG00000284808	2442	0.0208837	0.835049
>ENST00000659508.1	ENSG00000287224	ENSG00000287224	1416	0.00790205	0.352476
>ENST00000605725.1	ENSG00000271200	PATJ-DT	427	0.00283113	0.163974
>ENST00000624477.1	ENSG00000278967	ENSG00000278967	1819	-0.0179189	-0.607373
>ENST00000453229.1	ENSG00000235545	DOCK7-DT	1228	-0.0125523	-0.40788
>ENST00000450811.1	ENSG00000234318	ENSG00000234318	447	0.0441151	1.69864
>ENST00000641890.1	ENSG00000229537	LINC01739	573	-0.0468777	-1.68387
>ENST00000420285.6	ENSG00000229537	LINC01739	447	-0.0297966	-1.04891
>ENST00000425352.5	ENSG00000229537	LINC01739	490	-0.0164897	-0.554246
>ENST00000420659.1	ENSG00000229537	LINC01739	445	-0.0184352	-0.626567
>ENST00000641712.1	ENSG00000229537	LINC01739	1005	-0.036969	-1.31553
>ENST00000663274.1	ENSG00000286455	ENSG00000286455	1126	-0.00421358	-0.0979017
>ENST00000418091.1	ENSG00000227485	ENSG00000227485	359	-0.041431	-1.48139
>ENST00000427547.1	ENSG00000229225	ENSG00000229225	157	-0.0363211	-1.29144
>ENST00000455038.1	ENSG00000203605	ENSG00000203605	823	-0.0249063	-0.867118
>ENST00000669810.1	ENSG00000224209	LINC00466	1554	-0.019441	-0.663956
>ENST00000432537.2	ENSG00000224209	LINC00466	434	0.00685477	0.313545
>ENST00000666431.1	ENSG00000224209	LINC00466	1535	0.0269566	1.0608
>ENST00000656075.1	ENSG00000224209	LINC00466	745	0.0255587	1.00883
>ENST00000635458.1	ENSG00000224209	LINC00466	1554	0.0312423	1.22011
>ENST00000447183.3	ENSG00000224209	LINC00466	785	0.013474	0.559604
>ENST00000662017.1	ENSG00000224209	LINC00466	1430	0.0206	0.8245
>ENST00000671553.1	ENSG00000224209	LINC00466	1214	-0.0269683	-0.943769
>ENST00000666885.1	ENSG00000224209	LINC00466	1348	0.0253251	1.00015
>ENST00000658184.1	ENSG00000224209	LINC00466	1308	0.0301699	1.18025
>ENST00000634725.1	ENSG00000224209	LINC00466	1736	0.036176	1.40351
>ENST00000656229.1	ENSG00000224209	LINC00466	1498	0.0272091	1.07018
>ENST00000635555.1	ENSG00000224209	LINC00466	1016	0.0176102	0.71336
>ENST00000653027.1	ENSG00000224209	LINC00466	1638	0.029141	1.142
>ENST00000664269.1	ENSG00000224209	LINC00466	1253	0.0167923	0.682955
>ENST00000658104.1	ENSG00000224209	LINC00466	1192	0.0250376	0.989463
>ENST00000667005.1	ENSG00000224209	LINC00466	1530	0.0304697	1.19139
>ENST00000667879.1	ENSG00000224209	LINC00466	907	0.00959836	0.415534
>ENST00000667957.1	ENSG00000224209	LINC00466	1079	0.0146727	0.604165
>ENST00000655035.1	ENSG00000224209	LINC00466	1339	0.0437459	1.68491
>ENST00000660198.1	ENSG00000224209	LINC00466	1418	0.0418538	1.61457
>ENST00000634576.1	ENSG00000224209	LINC00466	1279	0.0486083	1.86566
>ENST00000662911.1	ENSG00000224209	LINC00466	1301	0.0395683	1.52961
>ENST00000663270.1	ENSG00000224209	LINC00466	1286	0.0405477	1.56602
>ENST00000665381.1	ENSG00000224209	LINC00466	948	0.032909	1.28207
>ENST00000671620.1	ENSG00000224209	LINC00466	1446	0.0435419	1.67733
>ENST00000635218.1	ENSG00000224209	LINC00466	1217	0.0266889	1.05084
>ENST00000455304.6	ENSG00000224209	LINC00466	1098	-0.0166454	-0.560032
>ENST00000418086.1	ENSG00000224209	LINC00466	403	-0.00459982	-0.112259
>ENST00000667523.1	ENSG00000224209	LINC00466	430	-0.00707977	-0.204447
>ENST00000436475.3	ENSG00000224209	LINC00466	1092	0.000311209	0.0702997
>ENST00000656034.1	ENSG00000224209	LINC00466	1592	-0.00454137	-0.110087
>ENST00000658957.1	ENSG00000224209	LINC00466	1751	0.0269999	1.0624
>ENST00000449140.2	ENSG00000228734	ENSG00000228734	859	-0.00163105	-0.00190053
>ENST00000689123.1	ENSG00000230798	FOXD3-AS1	482	0.00607808	0.284673
>ENST00000686970.1	ENSG00000230798	FOXD3-AS1	492	0.00365929	0.194759
>ENST00000686369.1	ENSG00000230798	FOXD3-AS1	468	0.0156105	0.639026
>ENST00000689015.1	ENSG00000230798	FOXD3-AS1	652	0.0385225	1.49074
>ENST00000688951.1	ENSG00000230798	FOXD3-AS1	1260	0.00870047	0.382156
>ENST00000690549.2	ENSG00000230798	FOXD3-AS1	590	0.0166513	0.677715
>ENST00000686286.1	ENSG00000230798	FOXD3-AS1	1247	0.0101396	0.435653
>ENST00000431294.7	ENSG00000230798	FOXD3-AS1	696	0.0133099	0.553505
>ENST00000686639.1	ENSG00000230798	FOXD3-AS1	1414	0.00312581	0.174928
>ENST00000692879.1	ENSG00000230798	FOXD3-AS1	460	0.0140398	0.580638
>ENST00000426393.6	ENSG00000230798	FOXD3-AS1	449	0.0257419	1.01564
>ENST00000690254.1	ENSG00000230798	FOXD3-AS1	1019	0.00648007	0.299617
>ENST00000685680.2	ENSG00000230798	FOXD3-AS1	847	0.0241532	0.956585
>ENST00000418244.6	ENSG00000230798	FOXD3-AS1	1006	0.00805981	0.358341
>ENST00000427268.1	ENSG00000230798	FOXD3-AS1	491	0.0241631	0.956953
>ENST00000691511.1	ENSG00000230798	FOXD3-AS1	615	0.0172706	0.700736
>ENST00000690333.1	ENSG00000230798	FOXD3-AS1	530	0.0366541	1.42129
>ENST00000449386.6	ENSG00000230798	FOXD3-AS1	546	0.0190146	0.765568
>ENST00000691303.1	ENSG00000230798	FOXD3-AS1	865	0.0219425	0.874407
>ENST00000697579.1	ENSG00000230798	FOXD3-AS1	430	0.00824377	0.365179
>ENST00000657197.1	ENSG00000286429	ENSG00000286429	1206	-0.0393091	-1.40252
>ENST00000371086.3	ENSG00000116652	DLEU2L	3555	-0.0499349	-1.79751
>ENST00000676235.1	ENSG00000223949	ROR1-AS1	1281	-0.0289275	-1.0166
>ENST00000412349.7	ENSG00000223949	ROR1-AS1	1576	-0.0299772	-1.05562
>ENST00000424995.2	ENSG00000223949	ROR1-AS1	3040	-0.0600411	-2.1732
>ENST00000675824.1	ENSG00000223949	ROR1-AS1	500	-0.0269937	-0.944712
>ENST00000674987.1	ENSG00000223949	ROR1-AS1	601	-0.0315685	-1.11477
>ENST00000657702.1	ENSG00000223949	ROR1-AS1	655	-0.0288672	-1.01436
>ENST00000675261.1	ENSG00000223949	ROR1-AS1	501	-0.0182996	-0.621527
>ENST00000646967.1	ENSG00000284928	ENSG00000284928	1031	0.0415515	1.60334
>ENST00000447748.5	ENSG00000226891	LINC01359	2804	0.0289158	1.13363
>ENST00000635398.1	ENSG00000226891	LINC01359	1517	0.0227788	0.905493
>ENST00000635626.1	ENSG00000226891	LINC01359	2465	0.00166635	0.120675
>ENST00000654678.1	ENSG00000226891	LINC01359	848	-0.0090796	-0.278788
>ENST00000658189.1	ENSG00000226891	LINC01359	851	-0.0088316	-0.269568
>ENST00000634775.1	ENSG00000226891	LINC01359	888	-0.00585992	-0.159101
>ENST00000666562.1	ENSG00000226891	LINC01359	907	-0.00774618	-0.22922
>ENST00000634604.2	ENSG00000226891	LINC01359	1051	0.0162631	0.663286
>ENST00000647968.1	ENSG00000226891	LINC01359	1044	-0.00869715	-0.264571
>ENST00000654680.1	ENSG00000226891	LINC01359	3170	0.0101368	0.435548
>ENST00000668343.1	ENSG00000226891	LINC01359	736	-0.00523553	-0.135891
>ENST00000654707.1	ENSG00000226891	LINC01359	718	0.00304102	0.171776
>ENST00000669029.1	ENSG00000226891	LINC01359	985	-0.015167	-0.505076
>ENST00000415842.5	ENSG00000226891	LINC01359	1157	-0.00429152	-0.100799
>ENST00000664673.1	ENSG00000226891	LINC01359	826	-0.00690309	-0.19788
>ENST00000444349.6	ENSG00000226891	LINC01359	712	-0.0142001	-0.469134
>ENST00000663993.1	ENSG00000226891	LINC01359	948	0.0182395	0.736755
>ENST00000658816.1	ENSG00000226891	LINC01359	1000	-0.0215459	-0.742202
>ENST00000436350.2	ENSG00000226891	LINC01359	710	-0.0399503	-1.42635
>ENST00000670320.1	ENSG00000226891	LINC01359	790	-0.0363657	-1.2931
>ENST00000634799.1	ENSG00000226891	LINC01359	487	-0.0371266	-1.32139
>ENST00000607528.1	ENSG00000272506	ENSG00000272506	618	-0.0021093	-0.0196785
>ENST00000685799.1	ENSG00000288804	ENSG00000288804	1646	-0.00577105	-0.155798
>ENST00000435739.1	ENSG00000229294	ENSG00000229294	512	-0.00931679	-0.287605
>ENST00000702949.1	ENSG00000290094	ENSG00000290094	626	0.0120768	0.507665
>ENST00000429871.1	ENSG00000237852	ENSG00000237852	423	0.0116923	0.493372
>ENST00000646875.1	ENSG00000285079	ENSG00000285079	2316	-0.019512	-0.666593
>ENST00000424138.1	ENSG00000227466	PDE4B-AS1	456	-0.00517287	-0.133562
>ENST00000502413.2	ENSG00000248458	ENSG00000248458	1156	-0.0160605	-0.538292
>ENST00000456389.1	ENSG00000231080	ENSG00000231080	861	-0.0285396	-1.00218
>ENST00000691240.1	ENSG00000289394	ENSG00000289394	701	-0.00479212	-0.119408
>ENST00000621423.1	ENSG00000275678	ENSG00000275678	2352	-0.0373514	-1.32974
>ENST00000667745.1	ENSG00000235200	LINC01702	449	-0.00420925	-0.0977407
>ENST00000634424.3	ENSG00000235200	LINC01702	486	0.0135305	0.561705
>ENST00000230113.5	ENSG00000235200	LINC01702	524	0.0139296	0.576539
>ENST00000703070.1	ENSG00000235200	LINC01702	488	0.0132516	0.551336
>ENST00000703039.1	ENSG00000235200	LINC01702	422	0.0220976	0.880172
>ENST00000635350.1	ENSG00000235200	LINC01702	745	0.000770706	0.0873807
>ENST00000655752.1	ENSG00000235200	LINC01702	518	0.0182355	0.736606
>ENST00000657338.1	ENSG00000235200	LINC01702	510	0.0178516	0.722332
>ENST00000664968.1	ENSG00000235200	LINC01702	428	0.0229309	0.911148
>ENST00000657691.1	ENSG00000235200	LINC01702	456	0.0282203	1.10777
>ENST00000688125.2	ENSG00000232284	GNG12-AS1	314	-0.00659692	-0.186498
>ENST00000420587.5	ENSG00000232284	GNG12-AS1	2232	-0.0299332	-1.05398
>ENST00000413628.5	ENSG00000232284	GNG12-AS1	2058	-0.0124703	-0.40483
>ENST00000414904.1	ENSG00000232284	GNG12-AS1	796	-0.028221	-0.990336
>ENST00000434072.1	ENSG00000232284	GNG12-AS1	458	-0.0148342	-0.492707
>ENST00000425820.1	ENSG00000233589	ENSG00000233589	960	-0.0352257	-1.25072
>ENST00000428732.1	ENSG00000234264	DEPDC1-AS1	1247	-0.0406688	-1.45306
>ENST00000646352.1	ENSG00000285041	ENSG00000285041	2636	-0.0707676	-2.57193
>ENST00000643361.1	ENSG00000285407	ENSG00000285407	1805	0.00635366	0.294917
>ENST00000646995.1	ENSG00000285407	ENSG00000285407	1299	-0.00617409	-0.17078
>ENST00000645269.1	ENSG00000285407	ENSG00000285407	541	-0.046726	-1.67823
>ENST00000644104.1	ENSG00000285473	ENSG00000285473	716	-0.01984	-0.678786
>ENST00000658427.1	ENSG00000223883	LINC01707	643	-0.0291293	-1.0241
>ENST00000667299.1	ENSG00000223883	LINC01707	3539	-8.72848e-05	0.0554864
>ENST00000661832.1	ENSG00000223883	LINC01707	1454	-0.0330423	-1.16956
>ENST00000667473.1	ENSG00000223883	LINC01707	1057	-0.0390867	-1.39425
>ENST00000664718.1	ENSG00000223883	LINC01707	881	0.0133572	0.555263
>ENST00000425517.1	ENSG00000223883	LINC01707	627	-0.0520563	-1.87637
>ENST00000660251.1	ENSG00000223883	LINC01707	997	-0.0317278	-1.12069
>ENST00000650525.1	ENSG00000235446	LINC02791	792	-0.0427547	-1.5306
>ENST00000439878.1	ENSG00000235446	LINC02791	434	-0.0270173	-0.945591
>ENST00000448001.1	ENSG00000229639	LINC01758	458	-0.0265717	-0.929026
>ENST00000662276.1	ENSG00000287453	ENSG00000287453	549	-0.0181496	-0.615949
>ENST00000656012.1	ENSG00000287283	ENSG00000287283	2154	-0.0230962	-0.799831
>ENST00000414132.5	ENSG00000237919	LRRC7-AS1	523	-0.0170185	-0.573903
>ENST00000425754.1	ENSG00000237919	LRRC7-AS1	694	-0.0245443	-0.853662
>ENST00000422107.1	ENSG00000228988	ENSG00000228988	457	-0.0307414	-1.08403
>ENST00000361764.9	ENSG00000197568	HHLA3	823	-0.00810178	-0.242439
>ENST00000463058.7	ENSG00000197568	HHLA3	870	0.00193622	0.130707
>ENST00000689607.2	ENSG00000197568	HHLA3	872	0.00254458	0.153321
>ENST00000370940.8	ENSG00000197568	HHLA3	817	-0.00678973	-0.193666
>ENST00000359875.10	ENSG00000197568	HHLA3	914	-0.0134405	-0.440896
>ENST00000486110.2	ENSG00000197568	HHLA3	1095	-0.020231	-0.693321
>ENST00000531950.1	ENSG00000197568	HHLA3	541	-0.0276363	-0.9686
>ENST00000525653.1	ENSG00000197568	HHLA3	689	-0.00905551	-0.277892
>ENST00000413943.1	ENSG00000226088	HHLA3-AS1	575	-0.0161277	-0.540787
>ENST00000607679.1	ENSG00000271992	ENSG00000271992	466	0.0191614	0.771023
>ENST00000663421.1	ENSG00000229051	LINC01788	603	0.0109523	0.465866
>ENST00000419450.1	ENSG00000229051	LINC01788	2086	-0.0420694	-1.50513
>ENST00000664802.1	ENSG00000229051	LINC01788	1374	-0.0305113	-1.07547
>ENST00000660283.1	ENSG00000229051	LINC01788	1528	-0.0217277	-0.74896
>ENST00000423187.1	ENSG00000226208	ENSG00000226208	432	0.0205049	0.820965
>ENST00000426775.1	ENSG00000235782	ENSG00000235782	749	-0.0174446	-0.589742
>ENST00000450461.1	ENSG00000235079	ZRANB2-AS1	553	-0.0870787	-3.17827
>ENST00000426999.1	ENSG00000235079	ZRANB2-AS1	607	-0.0252696	-0.880624
>ENST00000455406.6	ENSG00000229956	ZRANB2-DT	4608	-0.0438191	-1.57017
>ENST00000654734.1	ENSG00000229956	ZRANB2-DT	2001	-0.0314843	-1.11164
>ENST00000671179.1	ENSG00000229956	ZRANB2-DT	984	0.00605407	0.283781
>ENST00000634641.1	ENSG00000229956	ZRANB2-DT	359	-0.0259291	-0.90514
>ENST00000627548.2	ENSG00000229956	ZRANB2-DT	886	0.0448881	1.72737
>ENST00000599146.5	ENSG00000229956	ZRANB2-DT	745	0.0345555	1.34327
>ENST00000626344.2	ENSG00000229956	ZRANB2-DT	400	0.0169958	0.69052
>ENST00000630994.2	ENSG00000229956	ZRANB2-DT	749	0.0142561	0.588678
>ENST00000627516.2	ENSG00000229956	ZRANB2-DT	618	0.020134	0.80718
>ENST00000627902.2	ENSG00000229956	ZRANB2-DT	675	0.0123508	0.517851
>ENST00000630926.2	ENSG00000229956	ZRANB2-DT	695	0.0213831	0.853612
>ENST00000596952.5	ENSG00000229956	ZRANB2-DT	624	-0.0100859	-0.316194
>ENST00000625896.2	ENSG00000229956	ZRANB2-DT	476	0.0223629	0.890034
>ENST00000663294.1	ENSG00000229956	ZRANB2-DT	1709	-0.0251652	-0.876741
>ENST00000413421.5	ENSG00000229956	ZRANB2-DT	826	-0.00105392	0.0195535
>ENST00000628635.2	ENSG00000229956	ZRANB2-DT	911	0.0202731	0.812351
>ENST00000626510.2	ENSG00000229956	ZRANB2-DT	488	0.0029149	0.167088
>ENST00000628683.2	ENSG00000229956	ZRANB2-DT	466	0.011216	0.475666
>ENST00000628797.2	ENSG00000229956	ZRANB2-DT	750	0.0152913	0.627161
>ENST00000628450.2	ENSG00000229956	ZRANB2-DT	995	0.0437223	1.68403
>ENST00000594152.5	ENSG00000229956	ZRANB2-DT	600	0.0156145	0.639175
>ENST00000653422.1	ENSG00000229956	ZRANB2-DT	1416	-0.00899495	-0.275641
>ENST00000583678.6	ENSG00000229956	ZRANB2-DT	1368	-0.0129264	-0.421785
>ENST00000670550.1	ENSG00000229956	ZRANB2-DT	2171	-0.0123438	-0.40013
>ENST00000630885.2	ENSG00000229956	ZRANB2-DT	558	0.0189419	0.762865
>ENST00000628670.2	ENSG00000229956	ZRANB2-DT	601	-0.00912467	-0.280463
>ENST00000630350.2	ENSG00000229956	ZRANB2-DT	797	-0.00629549	-0.175293
>ENST00000415780.1	ENSG00000229956	ZRANB2-DT	249	-0.00102802	0.0205162
>ENST00000600103.1	ENSG00000229956	ZRANB2-DT	702	0.0331429	1.29076
>ENST00000411721.1	ENSG00000229956	ZRANB2-DT	518	-0.0286214	-1.00522
>ENST00000608579.1	ENSG00000229956	ZRANB2-DT	669	0.0264927	1.04355
>ENST00000430605.1	ENSG00000229956	ZRANB2-DT	213	0.00730748	0.330374
>ENST00000586006.5	ENSG00000229956	ZRANB2-DT	888	0.0242885	0.961616
>ENST00000587306.5	ENSG00000229956	ZRANB2-DT	661	0.00953496	0.413177
>ENST00000587066.5	ENSG00000229956	ZRANB2-DT	613	0.0409848	1.58227
>ENST00000585499.5	ENSG00000229956	ZRANB2-DT	821	0.0186935	0.75363
>ENST00000585415.5	ENSG00000229956	ZRANB2-DT	789	0.0207247	0.829136
>ENST00000623721.3	ENSG00000229956	ZRANB2-DT	1133	-0.0195784	-0.669063
>ENST00000590186.5	ENSG00000229956	ZRANB2-DT	686	0.00749346	0.337288
>ENST00000625045.2	ENSG00000229956	ZRANB2-DT	1014	0.002626	0.156348
>ENST00000591654.5	ENSG00000229956	ZRANB2-DT	719	0.00651311	0.300845
>ENST00000624050.1	ENSG00000229956	ZRANB2-DT	629	-0.0157151	-0.52545
>ENST00000608360.1	ENSG00000229956	ZRANB2-DT	722	-0.0261598	-0.913714
>ENST00000446438.1	ENSG00000231985	ENSG00000231985	170	-0.0247049	-0.859633
>ENST00000453121.1	ENSG00000228853	NEGR1-IT1	534	-0.0211884	-0.728912
>ENST00000653965.1	ENSG00000286863	ENSG00000286863	1437	-0.0193352	-0.660024
>ENST00000667836.1	ENSG00000286863	ENSG00000286863	1119	-0.012931	-0.421956
>ENST00000665984.1	ENSG00000286863	ENSG00000286863	4182	-0.0605367	-2.19162
>ENST00000688733.1	ENSG00000286863	ENSG00000286863	1141	-0.0372127	-1.32459
>ENST00000662505.1	ENSG00000286863	ENSG00000286863	791	0.0145964	0.601327
>ENST00000666987.1	ENSG00000286863	ENSG00000286863	786	-0.0113625	-0.36365
>ENST00000659328.1	ENSG00000286863	ENSG00000286863	502	-0.0172034	-0.580776
>ENST00000668734.1	ENSG00000225087	ENSG00000225087	1122	-0.0137431	-0.452146
>ENST00000660076.1	ENSG00000225087	ENSG00000225087	562	-0.0149688	-0.49771
>ENST00000654386.1	ENSG00000225087	ENSG00000225087	791	-0.0342292	-1.21368
>ENST00000664523.1	ENSG00000225087	ENSG00000225087	682	-0.0270521	-0.946884
>ENST00000661739.1	ENSG00000225087	ENSG00000225087	621	-0.0233651	-0.809827
>ENST00000671099.1	ENSG00000225087	ENSG00000225087	552	0.00414227	0.212713
>ENST00000666853.1	ENSG00000225087	ENSG00000225087	603	-0.0071595	-0.207411
>ENST00000666164.1	ENSG00000225087	ENSG00000225087	525	-0.0178805	-0.605946
>ENST00000445976.1	ENSG00000225087	ENSG00000225087	499	-0.0217748	-0.750709
>ENST00000656766.1	ENSG00000225087	ENSG00000225087	1020	-0.0083351	-0.251112
>ENST00000418078.3	ENSG00000227016	LINC02796	1382	-0.0217979	-0.75157
>ENST00000650621.1	ENSG00000285808	LINC02797	1065	-0.00712277	-0.206046
>ENST00000623251.1	ENSG00000280317	ENSG00000280317	301	0.0107451	0.458164
>ENST00000661787.1	ENSG00000233973	LINC01360	1075	-0.0477786	-1.71736
>ENST00000658942.1	ENSG00000233973	LINC01360	547	-0.0180587	-0.612571
>ENST00000662360.1	ENSG00000233973	LINC01360	466	-0.0155134	-0.517953
>ENST00000663350.1	ENSG00000233973	LINC01360	460	-0.0303026	-1.06772
>ENST00000656781.1	ENSG00000233973	LINC01360	510	-0.00599476	-0.164114
>ENST00000415686.6	ENSG00000233973	LINC01360	431	-0.0128805	-0.420078
>ENST00000444827.6	ENSG00000233973	LINC01360	414	-0.0106229	-0.336157
>ENST00000440762.5	ENSG00000233973	LINC01360	3871	-0.0784662	-2.85812
>ENST00000654152.1	ENSG00000233973	LINC01360	653	-0.0318077	-1.12367
>ENST00000635317.1	ENSG00000233973	LINC01360	494	-0.0097503	-0.30372
>ENST00000661322.1	ENSG00000233973	LINC01360	913	-0.0289244	-1.01648
>ENST00000657455.1	ENSG00000233973	LINC01360	606	-0.0148685	-0.493979
>ENST00000452553.2	ENSG00000233973	LINC01360	622	-0.0311071	-1.09762
>ENST00000666103.1	ENSG00000233973	LINC01360	914	-0.0331467	-1.17344
>ENST00000670941.1	ENSG00000233973	LINC01360	442	-0.00219345	-0.0228068
>ENST00000411903.1	ENSG00000233973	LINC01360	441	-0.0577799	-2.08914
>ENST00000664468.1	ENSG00000233973	LINC01360	480	-0.0166612	-0.560619
>ENST00000424953.1	ENSG00000223479	LINC02238	557	-0.0465823	-1.67289
>ENST00000436262.1	ENSG00000223479	LINC02238	320	-0.0477267	-1.71543
>ENST00000649962.1	ENSG00000285778	ENSG00000285778	1672	-0.0099806	-0.312281
>ENST00000667324.1	ENSG00000285778	ENSG00000285778	1536	-0.0053481	-0.140075
>ENST00000666275.1	ENSG00000285778	ENSG00000285778	2291	-0.00894185	-0.273667
>ENST00000415549.2	ENSG00000237324	ENSG00000237324	791	-0.019243	-0.656593
>ENST00000629446.1	ENSG00000237324	ENSG00000237324	641	-0.01257	-0.408539
>ENST00000442876.1	ENSG00000233894	ENSG00000233894	497	-0.0256875	-0.89616
>ENST00000411417.1	ENSG00000233894	ENSG00000233894	445	-0.0494508	-1.77952
>ENST00000612390.4	ENSG00000234497	ERICH3-AS1	4874	-0.0106082	-0.335609
>ENST00000416017.1	ENSG00000234497	ERICH3-AS1	588	-0.0106333	-0.336543
>ENST00000620678.1	ENSG00000234497	ERICH3-AS1	429	-0.0256374	-0.894296
>ENST00000608748.1	ENSG00000272864	ENSG00000272864	565	0.0120023	0.504897
>ENST00000438619.1	ENSG00000229943	ENSG00000229943	339	-0.00764296	-0.225383
>ENST00000565735.1	ENSG00000261213	ENSG00000261213	1410	-0.0484055	-1.74066
>ENST00000446238.1	ENSG00000224127	ENSG00000224127	670	0.0046025	0.229821
>ENST00000427892.1	ENSG00000224149	ENSG00000224149	2203	-0.000914341	0.024742
>ENST00000663316.1	ENSG00000225605	ENSG00000225605	897	-0.0160451	-0.537719
>ENST00000668722.1	ENSG00000225605	ENSG00000225605	787	-0.0220091	-0.759419
>ENST00000659632.1	ENSG00000225605	ENSG00000225605	1068	-0.00782553	-0.23217
>ENST00000668000.1	ENSG00000225605	ENSG00000225605	983	-0.0135191	-0.443817
>ENST00000666008.1	ENSG00000225605	ENSG00000225605	790	-0.0150702	-0.501479
>ENST00000660289.1	ENSG00000225605	ENSG00000225605	1010	-0.00635821	-0.177624
>ENST00000666157.1	ENSG00000225605	ENSG00000225605	485	0.0137984	0.571664
>ENST00000663495.1	ENSG00000225605	ENSG00000225605	635	0.00325049	0.179562
>ENST00000654326.1	ENSG00000225605	ENSG00000225605	840	-0.0103473	-0.325913
>ENST00000635455.1	ENSG00000225605	ENSG00000225605	969	-0.0157404	-0.526393
>ENST00000660524.1	ENSG00000225605	ENSG00000225605	866	-0.0168749	-0.568566
>ENST00000663145.1	ENSG00000225605	ENSG00000225605	746	0.00185927	0.127846
>ENST00000663496.1	ENSG00000225605	ENSG00000225605	928	-0.0180732	-0.613109
>ENST00000664339.1	ENSG00000225605	ENSG00000225605	890	-0.0170649	-0.575628
>ENST00000658579.1	ENSG00000225605	ENSG00000225605	744	-0.0162351	-0.544781
>ENST00000660655.1	ENSG00000225605	ENSG00000225605	893	-0.0265076	-0.926643
>ENST00000666909.1	ENSG00000225605	ENSG00000225605	857	-0.0173859	-0.587562
>ENST00000658660.1	ENSG00000225605	ENSG00000225605	771	-0.0202986	-0.695834
>ENST00000659182.1	ENSG00000225605	ENSG00000225605	924	-0.0177285	-0.600295
>ENST00000665343.1	ENSG00000225605	ENSG00000225605	925	-0.0198828	-0.680378
>ENST00000653726.1	ENSG00000225605	ENSG00000225605	836	-0.0135023	-0.443196
>ENST00000662311.1	ENSG00000225605	ENSG00000225605	693	-0.0296	-1.0416
>ENST00000654893.1	ENSG00000225605	ENSG00000225605	695	-0.0267862	-0.937002
>ENST00000436121.3	ENSG00000225605	ENSG00000225605	684	-0.0128828	-0.420165
>ENST00000668173.1	ENSG00000225605	ENSG00000225605	505	-0.0201703	-0.691067
>ENST00000434540.1	ENSG00000230027	ENSG00000230027	399	-0.031365	-1.10721
>ENST00000659190.1	ENSG00000230027	ENSG00000230027	1104	0.00325691	0.179801
>ENST00000608243.1	ENSG00000272855	ENSG00000272855	463	-0.0119644	-0.386025
>ENST00000427806.1	ENSG00000237552	LINC02567	448	-0.0221567	-0.764905
>ENST00000454305.1	ENSG00000288543	ENSG00000288543	497	0.0125143	0.523928
>ENST00000659520.1	ENSG00000230498	ENSG00000230498	2086	-0.0173957	-0.587926
>ENST00000691991.1	ENSG00000289212	ENSG00000289212	909	0.00603204	0.282962
>ENST00000654296.1	ENSG00000287870	ENSG00000287870	1211	-0.0608504	-2.20328
>ENST00000436206.1	ENSG00000233099	ENSG00000233099	377	0.00248576	0.151135
>ENST00000666710.1	ENSG00000287647	ENSG00000287647	2059	-0.0494221	-1.77845
>ENST00000421331.1	ENSG00000235927	NEXN-AS1	2292	-0.0263286	-0.919991
>ENST00000608684.1	ENSG00000273338	ENSG00000273338	209	-0.00745812	-0.218512
>ENST00000650170.1	ENSG00000285928	ENSG00000285928	1795	-0.0235359	-0.816178
>ENST00000436742.5	ENSG00000237413	MGC27382	1993	0.0151219	0.620864
>ENST00000413519.1	ENSG00000237413	MGC27382	1170	0.0232696	0.923739
>ENST00000635706.1	ENSG00000282898	ENSG00000282898	559	0.0447155	1.72096
>ENST00000415629.2	ENSG00000235011	ENSG00000235011	355	0.0216308	0.862821
>ENST00000645557.1	ENSG00000285462	LINC02792	1507	-0.0334151	-1.18342
>ENST00000692053.2	ENSG00000288822	ENSG00000288822	577	0.0309527	1.20935
>ENST00000644002.1	ENSG00000285409	ENSG00000285409	597	0.0274473	1.07904
>ENST00000567886.1	ENSG00000260322	ENSG00000260322	1976	0.00139191	0.110473
>ENST00000458146.1	ENSG00000225598	ENSG00000225598	580	0.0219523	0.874769
>ENST00000437080.1	ENSG00000224326	ENSG00000224326	349	0.0231941	0.920931
>ENST00000418041.5	ENSG00000234184	LINC01781	543	-0.0222056	-0.766724
>ENST00000443104.5	ENSG00000234184	LINC01781	591	-0.0152467	-0.50804
>ENST00000659969.1	ENSG00000234184	LINC01781	608	-0.00199518	-0.0154362
>ENST00000443565.3	ENSG00000234184	LINC01781	586	-0.0297507	-1.0472
>ENST00000686004.1	ENSG00000234184	LINC01781	355	-0.0192631	-0.657343
>ENST00000642971.1	ENSG00000285179	ENSG00000285179	748	0.0404141	1.56106
>ENST00000439024.1	ENSG00000227960	ENSG00000227960	343	0.0048092	0.237505
>ENST00000443939.1	ENSG00000234953	ENSG00000234953	643	0.000915933	0.0927793
>ENST00000430748.1	ENSG00000236676	ENSG00000236676	641	-0.0389485	-1.38911
>ENST00000653483.1	ENSG00000233290	ENSG00000233290	4079	-0.0281157	-0.986422
>ENST00000650063.1	ENSG00000233290	ENSG00000233290	4247	-0.0246491	-0.857557
>ENST00000420549.3	ENSG00000233290	ENSG00000233290	1438	0.00955462	0.413908
>ENST00000649204.1	ENSG00000233290	ENSG00000233290	1339	-0.0322484	-1.14005
>ENST00000649182.1	ENSG00000233290	ENSG00000233290	1955	-0.0350485	-1.24414
>ENST00000702694.1	ENSG00000233290	ENSG00000233290	1336	-0.0380258	-1.35481
>ENST00000663002.1	ENSG00000233290	ENSG00000233290	870	-0.0363286	-1.29172
>ENST00000452901.5	ENSG00000230817	LINC01362	1712	0.0117213	0.494452
>ENST00000659533.1	ENSG00000230817	LINC01362	1134	0.0203355	0.814667
>ENST00000669455.1	ENSG00000230817	LINC01362	760	0.0306684	1.19878
>ENST00000419658.1	ENSG00000230817	LINC01362	338	-0.0221537	-0.764795
>ENST00000659693.1	ENSG00000236268	LINC01361	4519	-0.0232191	-0.8044
>ENST00000655348.1	ENSG00000236268	LINC01361	1561	0.00681146	0.311936
>ENST00000452834.5	ENSG00000236268	LINC01361	1526	0.00195758	0.131501
>ENST00000421931.1	ENSG00000236268	LINC01361	1476	-0.00944261	-0.292282
>ENST00000647626.2	ENSG00000285782	ENSG00000285782	761	-0.0665606	-2.41555
>ENST00000446227.3	ENSG00000231364	LINC01712	1059	-0.00485228	-0.121644
>ENST00000660423.1	ENSG00000231364	LINC01712	1189	0.0104303	0.446459
>ENST00000664539.1	ENSG00000231364	LINC01712	1373	-0.000808666	0.0286703
>ENST00000417975.1	ENSG00000233008	LINC01725	3177	-0.0669783	-2.43107
>ENST00000701853.1	ENSG00000233008	LINC01725	1450	-0.0264511	-0.924543
>ENST00000701862.1	ENSG00000233008	LINC01725	1063	-0.0261881	-0.914767
>ENST00000685925.1	ENSG00000233008	LINC01725	689	-0.0114094	-0.365395
>ENST00000701060.1	ENSG00000233008	LINC01725	674	-0.0047876	-0.11924
>ENST00000702881.1	ENSG00000233008	LINC01725	640	4.21307e-05	0.0602972
>ENST00000670031.2	ENSG00000233008	LINC01725	2502	-0.0498361	-1.79384
>ENST00000689046.2	ENSG00000233008	LINC01725	1667	-0.0205648	-0.705731
>ENST00000662803.1	ENSG00000233008	LINC01725	2776	0.00162143	0.119005
>ENST00000688380.1	ENSG00000233008	LINC01725	300	0.0144752	0.596821
>ENST00000457273.5	ENSG00000233008	LINC01725	1991	-0.0323776	-1.14485
>ENST00000688565.1	ENSG00000233008	LINC01725	868	-0.00108703	0.0183224
>ENST00000417565.5	ENSG00000233008	LINC01725	471	-0.0167598	-0.564285
>ENST00000419733.1	ENSG00000233008	LINC01725	400	0.00500073	0.244625
>ENST00000413975.6	ENSG00000233008	LINC01725	443	0.0059982	0.281704
>ENST00000657125.2	ENSG00000233008	LINC01725	2909	-0.00936186	-0.28928
>ENST00000689600.1	ENSG00000233008	LINC01725	890	0.0281271	1.10431
>ENST00000702837.1	ENSG00000233008	LINC01725	630	0.00717336	0.325389
>ENST00000701697.1	ENSG00000237076	ENSG00000237076	812	-0.0176294	-0.596612
>ENST00000439186.1	ENSG00000237076	ENSG00000237076	683	-0.0224268	-0.774947
>ENST00000455929.1	ENSG00000233061	TTLL7-IT1	2921	-0.00303976	-0.0542669
>ENST00000646678.1	ENSG00000285201	ENSG00000285201	441	-0.0102347	-0.321728
>ENST00000605506.2	ENSG00000271576	PRKACB-DT	1631	-0.0260869	-0.911005
>ENST00000644783.1	ENSG00000285361	ENSG00000285361	1318	-0.0462496	-1.66052
>ENST00000649871.1	ENSG00000285851	ENSG00000285851	2686	-0.0122613	-0.397063
>ENST00000646567.2	ENSG00000284882	ENSG00000284882	1108	0.0235485	0.934108
>ENST00000644618.1	ENSG00000284882	ENSG00000284882	884	0.0394084	1.52367
>ENST00000644179.1	ENSG00000285374	ENSG00000285374	1060	-0.00162165	-0.00155116
>ENST00000701339.1	ENSG00000289881	ENSG00000289881	1030	0.0212484	0.848604
>ENST00000701824.1	ENSG00000289881	ENSG00000289881	1052	0.0168219	0.684056
>ENST00000370624.1	ENSG00000180869	LINC01555	2884	0.00530452	0.255918
>ENST00000643511.1	ENSG00000285325	ENSG00000285325	1172	-0.0498255	-1.79345
>ENST00000624216.1	ENSG00000280099	ENSG00000280099	1717	-0.00922241	-0.284096
>ENST00000654182.1	ENSG00000223653	BCL10-AS1	2673	-0.0416008	-1.48771
>ENST00000427819.5	ENSG00000223653	BCL10-AS1	1950	-0.0266971	-0.933689
>ENST00000426125.1	ENSG00000223653	BCL10-AS1	464	0.00118373	0.102734
>ENST00000610230.1	ENSG00000273264	ENSG00000273264	366	-0.0161554	-0.541818
>ENST00000488557.6	ENSG00000282057	ENSG00000282057	460	-0.0165471	-0.556379
>ENST00000498304.5	ENSG00000282057	ENSG00000282057	508	-0.0186961	-0.636263
>ENST00000467530.5	ENSG00000282057	ENSG00000282057	2745	-0.0584339	-2.11345
>ENST00000472448.1	ENSG00000282057	ENSG00000282057	517	0.00118255	0.10269
>ENST00000467666.2	ENSG00000282057	ENSG00000282057	531	0.020535	0.822084
>ENST00000609367.1	ENSG00000272691	ENSG00000272691	243	-0.0251492	-0.876148
>ENST00000426794.1	ENSG00000230285	ENSG00000230285	255	0.00429078	0.218234
>ENST00000645733.1	ENSG00000285210	LINC02795	2837	-0.0213191	-0.733771
>ENST00000647509.1	ENSG00000285210	LINC02795	467	0.0365564	1.41765
>ENST00000643804.1	ENSG00000285210	LINC02795	1993	-0.0118733	-0.38264
>ENST00000699483.1	ENSG00000236915	CLCA4-AS1	3668	-0.0588234	-2.12793
>ENST00000456587.1	ENSG00000236915	CLCA4-AS1	522	-0.00693846	-0.199194
>ENST00000650379.1	ENSG00000236915	CLCA4-AS1	2402	-0.0544199	-1.96424
>ENST00000699484.1	ENSG00000236915	CLCA4-AS1	3139	-0.0360417	-1.28106
>ENST00000565575.1	ENSG00000236915	CLCA4-AS1	961	-0.0398554	-1.42283
>ENST00000284054.7	ENSG00000291014	CLCA3P	2407	-0.072928	-2.65224
>ENST00000466454.1	ENSG00000291014	CLCA3P	3412	-0.0934237	-3.41414
>ENST00000646669.1	ENSG00000284846	ENSG00000284846	1638	0.0152576	0.625905
>ENST00000585888.1	ENSG00000267734	ENSG00000267734	746	-0.0161209	-0.540538
>ENST00000469312.6	ENSG00000267272	LINC01140	1298	0.0072439	0.328011
>ENST00000490006.6	ENSG00000267272	LINC01140	1389	0.00317726	0.17684
>ENST00000471417.5	ENSG00000267272	LINC01140	751	0.0309935	1.21086
>ENST00000461990.1	ENSG00000267272	LINC01140	3181	0.00687311	0.314227
>ENST00000590653.5	ENSG00000267272	LINC01140	3315	0.01876	0.756102
>ENST00000476432.5	ENSG00000267272	LINC01140	556	0.00161699	0.11884
>ENST00000467438.1	ENSG00000267272	LINC01140	2375	0.048782	1.87212
>ENST00000619924.1	ENSG00000267272	LINC01140	1034	0.0381151	1.4756
>ENST00000484933.6	ENSG00000267272	LINC01140	3368	0.0218705	0.871729
>ENST00000589455.5	ENSG00000267272	LINC01140	538	0.0250274	0.989082
>ENST00000587165.1	ENSG00000267272	LINC01140	426	0.0227579	0.904715
>ENST00000640491.1	ENSG00000284240	LINC02801	1152	0.0194482	0.781683
>ENST00000640362.1	ENSG00000284240	LINC02801	3864	-0.00350939	-0.0717245
>ENST00000640794.1	ENSG00000284240	LINC02801	682	-0.0213628	-0.735395
>ENST00000452509.2	ENSG00000227290	LINC01364	920	-0.0120676	-0.389863
>ENST00000642677.1	ENSG00000237505	PKN2-AS1	2052	-0.0174511	-0.589985
>ENST00000645056.1	ENSG00000237505	PKN2-AS1	3160	-0.0134706	-0.442016
>ENST00000669398.1	ENSG00000237505	PKN2-AS1	1594	-0.0143527	-0.474808
>ENST00000644540.1	ENSG00000237505	PKN2-AS1	1040	-0.0263047	-0.919101
>ENST00000643530.1	ENSG00000237505	PKN2-AS1	1005	-0.0126749	-0.412438
>ENST00000437598.2	ENSG00000237505	PKN2-AS1	1240	-0.0369146	-1.31351
>ENST00000643720.1	ENSG00000237505	PKN2-AS1	1247	0.0230025	0.913811
>ENST00000670439.1	ENSG00000237505	PKN2-AS1	2460	-0.0374636	-1.33391
>ENST00000646400.1	ENSG00000237505	PKN2-AS1	1190	-0.00544999	-0.143863
>ENST00000645890.1	ENSG00000237505	PKN2-AS1	2593	-0.0452854	-1.62468
>ENST00000458097.5	ENSG00000237505	PKN2-AS1	3542	-0.0331342	-1.17298
>ENST00000657030.1	ENSG00000237505	PKN2-AS1	3363	-0.0312827	-1.10415
>ENST00000425750.2	ENSG00000237505	PKN2-AS1	762	-0.0140736	-0.464432
>ENST00000623157.1	ENSG00000279778	ENSG00000279778	3087	-0.0420361	-1.50389
>ENST00000662514.1	ENSG00000286758	ENSG00000286758	599	0.0204592	0.819268
>ENST00000690182.1	ENSG00000289582	ENSG00000289582	273	-0.0508443	-1.83132
>ENST00000654891.1	ENSG00000286802	ENSG00000286802	3491	-0.0200771	-0.687601
>ENST00000641099.1	ENSG00000284734	ENSG00000284734	1602	-0.0306946	-1.08229
>ENST00000437128.1	ENSG00000237568	ENSG00000237568	324	-0.0507233	-1.82682
>ENST00000513638.5	ENSG00000290525	GBP1P1	1234	-0.0217972	-0.751543
>ENST00000671515.1	ENSG00000286548	ENSG00000286548	3794	0.00678708	0.311029
>ENST00000655391.1	ENSG00000286548	ENSG00000286548	1998	0.000470969	0.0762386
>ENST00000662176.1	ENSG00000286548	ENSG00000286548	4186	-0.0180165	-0.611003
>ENST00000660444.1	ENSG00000231999	LRRC8C-DT	3774	0.0330638	1.28782
>ENST00000443562.2	ENSG00000231999	LRRC8C-DT	2720	0.008846	0.387566
>ENST00000666228.1	ENSG00000231999	LRRC8C-DT	2535	0.0209438	0.837281
>ENST00000655657.3	ENSG00000231999	LRRC8C-DT	2834	0.00264222	0.156951
>ENST00000702838.1	ENSG00000231999	LRRC8C-DT	1615	0.00746378	0.336184
>ENST00000666079.1	ENSG00000231999	LRRC8C-DT	1493	-0.0297082	-1.04562
>ENST00000660266.1	ENSG00000231999	LRRC8C-DT	536	-0.0130331	-0.425753
>ENST00000415584.8	ENSG00000231999	LRRC8C-DT	802	-0.00538507	-0.14145
>ENST00000655898.3	ENSG00000231999	LRRC8C-DT	1306	-0.0239845	-0.832852
>ENST00000526694.4	ENSG00000231999	LRRC8C-DT	1333	-0.0285198	-1.00145
>ENST00000666432.2	ENSG00000231999	LRRC8C-DT	6537	-0.0183309	-0.62269
>ENST00000528692.1	ENSG00000231999	LRRC8C-DT	439	-0.0298747	-1.05181
>ENST00000689648.1	ENSG00000231999	LRRC8C-DT	1052	-0.0516472	-1.86116
>ENST00000429074.1	ENSG00000230735	ENSG00000230735	437	0.0190214	0.765818
>ENST00000432395.1	ENSG00000231613	ENSG00000231613	509	-0.0284092	-0.997333
>ENST00000609194.1	ENSG00000272931	LRRC8D-DT	695	-0.0370932	-1.32014
>ENST00000608671.1	ENSG00000272672	ENSG00000272672	547	0.0073537	0.332092
>ENST00000667592.1	ENSG00000287015	ENSG00000287015	719	0.0155143	0.635451
>ENST00000663908.1	ENSG00000287406	ENSG00000287406	968	-0.0199011	-0.681058
>ENST00000653744.1	ENSG00000287372	ENSG00000287372	2674	0.0119556	0.50316
>ENST00000661553.1	ENSG00000287372	ENSG00000287372	802	0.0517912	1.98398
>ENST00000655087.1	ENSG00000287372	ENSG00000287372	2123	0.0367138	1.42351
>ENST00000435832.1	ENSG00000229201	LINC02787	231	-0.0204356	-0.700928
>ENST00000660766.1	ENSG00000287076	ENSG00000287076	2306	0.00520956	0.252388
>ENST00000659815.1	ENSG00000287076	ENSG00000287076	2626	-0.00219256	-0.0227735
>ENST00000662386.1	ENSG00000287076	ENSG00000287076	2571	-0.0019165	-0.0125115
>ENST00000671059.1	ENSG00000233593	LINC02609	2118	-0.00283624	-0.0467015
>ENST00000659034.3	ENSG00000233593	LINC02609	5249	0.0102917	0.441307
>ENST00000657053.2	ENSG00000233593	LINC02609	1363	-0.015514	-0.517977
>ENST00000669273.2	ENSG00000233593	LINC02609	1122	-0.0015946	-0.000545485
>ENST00000664159.1	ENSG00000233593	LINC02609	715	-0.0100774	-0.315878
>ENST00000435649.3	ENSG00000233593	LINC02609	802	-0.0310882	-1.09692
>ENST00000668679.1	ENSG00000233593	LINC02609	856	-0.0272357	-0.953709
>ENST00000634619.2	ENSG00000233593	LINC02609	1178	-0.0299428	-1.05434
>ENST00000702374.1	ENSG00000233593	LINC02609	964	-0.0246502	-0.857598
>ENST00000635581.3	ENSG00000233593	LINC02609	979	-0.0328192	-1.16127
>ENST00000653770.2	ENSG00000233593	LINC02609	1119	-0.0118365	-0.381272
>ENST00000658618.3	ENSG00000233593	LINC02609	3831	-0.0766536	-2.79074
>ENST00000455680.5	ENSG00000233593	LINC02609	2986	-0.0580971	-2.10093
>ENST00000606660.1	ENSG00000233593	LINC02609	2786	-0.0661511	-2.40032
>ENST00000443802.3	ENSG00000233593	LINC02609	2999	-0.0679183	-2.46602
>ENST00000655784.1	ENSG00000233593	LINC02609	2292	-0.0621088	-2.25006
>ENST00000670437.1	ENSG00000233593	LINC02609	2467	-0.0502378	-1.80877
>ENST00000687288.2	ENSG00000233593	LINC02609	2234	-0.0589078	-2.13107
>ENST00000670363.1	ENSG00000233593	LINC02609	2487	-0.0454679	-1.63146
>ENST00000664774.2	ENSG00000233593	LINC02609	2116	-0.0422129	-1.51046
>ENST00000635959.1	ENSG00000233593	LINC02609	478	-0.0391016	-1.3948
>ENST00000702398.1	ENSG00000233593	LINC02609	609	-0.0424591	-1.51961
>ENST00000671243.1	ENSG00000233593	LINC02609	1501	-0.0504032	-1.81492
>ENST00000636917.1	ENSG00000233593	LINC02609	627	-0.0479725	-1.72457
>ENST00000637260.1	ENSG00000233593	LINC02609	499	-0.0379595	-1.35235
>ENST00000652632.1	ENSG00000233593	LINC02609	472	-0.0235106	-0.815234
>ENST00000666920.1	ENSG00000233593	LINC02609	1378	-0.0102075	-0.320716
>ENST00000670028.1	ENSG00000233593	LINC02609	717	-0.00125242	0.0121744
>ENST00000662449.1	ENSG00000285532	LINC02788	944	-0.00626837	-0.174285
>ENST00000650406.1	ENSG00000285532	LINC02788	754	0.0146527	0.603419
>ENST00000655113.1	ENSG00000225446	LINC01763	675	-0.00651298	-0.183378
>ENST00000425185.2	ENSG00000225446	LINC01763	1547	-0.0361188	-1.28392
>ENST00000606898.1	ENSG00000272094	ENSG00000272094	879	0.00975032	0.421183
>ENST00000689877.1	ENSG00000289483	ENSG00000289483	966	0.00124506	0.105014
>ENST00000609675.1	ENSG00000273487	ENSG00000273487	1293	-0.00992176	-0.310093
>ENST00000690154.1	ENSG00000289544	ENSG00000289544	584	-0.0385719	-1.37511
>ENST00000664771.1	ENSG00000287797	ENSG00000287797	2446	-0.0220499	-0.760937
>ENST00000413606.5	ENSG00000223745	CCDC18-AS1	770	0.00631285	0.2934
>ENST00000602488.5	ENSG00000223745	CCDC18-AS1	321	-0.05259	-1.89621
>ENST00000457025.5	ENSG00000223745	CCDC18-AS1	413	-0.0343075	-1.21659
>ENST00000446528.6	ENSG00000223745	CCDC18-AS1	489	-0.0147465	-0.489444
>ENST00000668257.1	ENSG00000223745	CCDC18-AS1	773	-0.00844304	-0.255124
>ENST00000451302.6	ENSG00000223745	CCDC18-AS1	1212	-0.00205897	-0.0178078
>ENST00000415150.5	ENSG00000223745	CCDC18-AS1	448	-0.0146124	-0.484462
>ENST00000455474.5	ENSG00000223745	CCDC18-AS1	299	-0.0560714	-2.02563
>ENST00000447577.5	ENSG00000223745	CCDC18-AS1	431	-0.0283106	-0.993666
>ENST00000442860.5	ENSG00000223745	CCDC18-AS1	358	-0.0114961	-0.368616
>ENST00000414430.5	ENSG00000223745	CCDC18-AS1	427	-0.0149737	-0.49789
>ENST00000429859.5	ENSG00000223745	CCDC18-AS1	418	-0.0185074	-0.629251
>ENST00000427669.5	ENSG00000223745	CCDC18-AS1	383	-0.0158457	-0.530308
>ENST00000424517.3	ENSG00000223745	CCDC18-AS1	270	-0.00942635	-0.291678
>ENST00000661111.1	ENSG00000223745	CCDC18-AS1	2062	-0.0262305	-0.916344
>ENST00000450843.5	ENSG00000223745	CCDC18-AS1	600	0.0181277	0.732596
>ENST00000440778.5	ENSG00000223745	CCDC18-AS1	596	-0.00868782	-0.264224
>ENST00000659026.1	ENSG00000223745	CCDC18-AS1	2194	-0.0106029	-0.335413
>ENST00000657560.1	ENSG00000223745	CCDC18-AS1	2056	-0.00802657	-0.239643
>ENST00000669506.1	ENSG00000223745	CCDC18-AS1	1808	-0.00899239	-0.275546
>ENST00000421202.6	ENSG00000223745	CCDC18-AS1	3014	-0.0151181	-0.503257
>ENST00000436200.2	ENSG00000223745	CCDC18-AS1	492	-0.0269036	-0.941365
>ENST00000670231.1	ENSG00000223745	CCDC18-AS1	618	-0.0077093	-0.227849
>ENST00000432741.5	ENSG00000223745	CCDC18-AS1	535	-0.0413643	-1.47892
>ENST00000411670.5	ENSG00000223745	CCDC18-AS1	675	0.000971496	0.0948448
>ENST00000452347.6	ENSG00000223745	CCDC18-AS1	1600	-0.00313686	-0.0578763
>ENST00000653362.1	ENSG00000223745	CCDC18-AS1	2871	0.0123995	0.519663
>ENST00000655606.1	ENSG00000223745	CCDC18-AS1	2599	-0.00165751	-0.00288393
>ENST00000445076.2	ENSG00000223745	CCDC18-AS1	2376	0.00355722	0.190965
>ENST00000457387.2	ENSG00000223745	CCDC18-AS1	1613	-0.00596527	-0.163018
>ENST00000438777.5	ENSG00000223745	CCDC18-AS1	752	0.0332975	1.29651
>ENST00000449305.5	ENSG00000223745	CCDC18-AS1	748	0.0189677	0.763825
>ENST00000417401.3	ENSG00000224093	BCAR3-AS1	789	-0.00427935	-0.100346
>ENST00000427243.6	ENSG00000224093	BCAR3-AS1	2650	-0.0109147	-0.347004
>ENST00000703038.1	ENSG00000224093	BCAR3-AS1	1548	-0.0297717	-1.04798
>ENST00000431770.1	ENSG00000224093	BCAR3-AS1	722	0.024349	0.963864
>ENST00000412628.1	ENSG00000224093	BCAR3-AS1	172	-0.0275493	-0.965368
>ENST00000446684.1	ENSG00000224093	BCAR3-AS1	714	0.0626136	2.38629
>ENST00000565336.1	ENSG00000260464	ENSG00000260464	1766	-0.03148	-1.11148
>ENST00000439455.1	ENSG00000233482	ENSG00000233482	352	-0.0445291	-1.59656
>ENST00000660441.1	ENSG00000226835	ARHGAP29-AS1	767	-0.0303619	-1.06992
>ENST00000418242.3	ENSG00000226835	ARHGAP29-AS1	861	-0.0317035	-1.11979
>ENST00000654754.1	ENSG00000226835	ARHGAP29-AS1	996	-0.0347752	-1.23398
>ENST00000657152.1	ENSG00000226835	ARHGAP29-AS1	952	-0.0224147	-0.774497
>ENST00000662164.1	ENSG00000226835	ARHGAP29-AS1	939	-0.0257164	-0.897233
>ENST00000413103.3	ENSG00000226835	ARHGAP29-AS1	887	-0.0273146	-0.956642
>ENST00000666276.1	ENSG00000226835	ARHGAP29-AS1	1603	-0.0373901	-1.33118
>ENST00000656153.1	ENSG00000226835	ARHGAP29-AS1	1444	-0.00685843	-0.196219
>ENST00000665417.1	ENSG00000226835	ARHGAP29-AS1	852	-0.017364	-0.586745
>ENST00000660527.1	ENSG00000226835	ARHGAP29-AS1	808	-0.0133771	-0.438539
>ENST00000654057.3	ENSG00000226835	ARHGAP29-AS1	1275	-0.00877871	-0.267603
>ENST00000414039.1	ENSG00000236098	ENSG00000236098	592	0.00911499	0.397565
[truncated: 56,247 more rows]
